# Supplementary material for: Integrated physical, genetic and genome map of chickpea (Cicer arietinum L.)
Source: Funct Integr Genomics. 2014 Mar 8;14(1):59–73. doi: 10.1007/s10142-014-0363-6 (PMC4273598; doi:10.1007/s10142-014-0363-6)
Supplement: Supplementary file 19 — List of genes in drought tolerance "QTL-hotspot" region (XLSX 46 kb) [file 10142_2014_363_MOESM11_ESM.xlsx]

## Sheet: Suppl. Table 3 
Supplementary Table 3: List of genes in drought tolerance "QTL-hotspot" region
Gene	UniProt ID	e-value	Gene function
Ca_05494	B9HWH2	3e-55	B9HWH2_POPTR Predicted protein OS=Populus trichocarpa GN=POPTRDRAFT_769643 PE=4 SV=1
Ca_05495	G7I2F3	2e-41	G7I2F3_MEDTR Ubiquitin-like-specific protease OS=Medicago truncatula GN=MTR_1g040750 PE=4 SV=1
Ca_05496	C6TKA2	6e-146	C6TKA2_SOYBN Putative uncharacterized protein OS=Glycine max PE=2 SV=1
Ca_05497	G7IDA5	0	G7IDA5_MEDTR Monoglyceride lipase OS=Medicago truncatula GN=MTR_1g110670 PE=4 SV=1
Ca_05498	G7ID98	1e-147	G7ID98_MEDTR Adenylate isopentenyltransferase OS=Medicago truncatula GN=MTR_1g110590 PE=4 SV=1
Ca_05499	G7ID96	9e-37	G7ID96_MEDTR Protein MKS1 OS=Medicago truncatula GN=MTR_1g110570 PE=4 SV=1
Ca_05500	G7ID94	3e-66	G7ID94_MEDTR Putative uncharacterized protein OS=Medicago truncatula GN=MTR_1g110550 PE=4 SV=1
Ca_05501	G7ID90	5e-137	G7ID90_MEDTR Nuclease S1 OS=Medicago truncatula GN=MTR_1g110510 PE=4 SV=1
Ca_05502	D7KC60	3e-14	D7KC60_ARALL Membrane bound O-acyl transferase family protein OS=Arabidopsis lyrata subsp. lyrata GN=ARALYDRAFT_474843 PE=4 SV=1
Ca_05503	G7ICA5	2e-140	G7ICA5_MEDTR R2R3-MYB transcription factor OS=Medicago truncatula GN=MTR_1g110460 PE=4 SV=1
Ca_05504	G7ICA2	0	G7ICA2_MEDTR Glutaminyl-tRNA synthetase OS=Medicago truncatula GN=MTR_1g110430 PE=3 SV=1
Ca_05505	G7I4X4	3e-38	G7I4X4_MEDTR Putative uncharacterized protein OS=Medicago truncatula GN=MTR_1g093790 PE=4 SV=1
Ca_05506	G7ICA1	6e-45	G7ICA1_MEDTR Putative uncharacterized protein OS=Medicago truncatula GN=MTR_1g110410 PE=4 SV=1
Ca_05507	G7ICA0	1e-96	G7ICA0_MEDTR Transmembrane BAX inhibitor motif-containing protein OS=Medicago truncatula GN=MTR_1g110390 PE=4 SV=1
Ca_05509	G7IC98	1e-64	G7IC98_MEDTR Putative uncharacterized protein OS=Medicago truncatula GN=MTR_1g110370 PE=4 SV=1
Ca_05510	G7IC96	0	G7IC96_MEDTR Cysteinyl-tRNA synthetase OS=Medicago truncatula GN=MTR_1g110350 PE=3 SV=1
Ca_05511	G7IC94	5e-110	G7IC94_MEDTR Zinc finger protein OS=Medicago truncatula GN=MTR_1g110320 PE=4 SV=1
Ca_05512	G7IC93	0	G7IC93_MEDTR Chaperone protein dnaJ OS=Medicago truncatula GN=MTR_1g110310 PE=4 SV=1
Ca_05513	G7IC92	0	G7IC92_MEDTR Beta-lactamase-like protein OS=Medicago truncatula GN=MTR_1g110300 PE=4 SV=1
Ca_05514	C6T9P1	1e-179	C6T9P1_SOYBN Putative uncharacterized protein OS=Glycine max PE=2 SV=1
Ca_05515	G7IC91	0	G7IC91_MEDTR Leucine-rich repeat receptor-like protein kinase OS=Medicago truncatula GN=MTR_1g110280 PE=4 SV=1
Ca_05516	G7IC90	0	G7IC90_MEDTR Protein kinase-coding resistance protein OS=Medicago truncatula GN=MTR_1g110270 PE=3 SV=1
Ca_05517	G7IC85	0	G7IC85_MEDTR Receptor-like kinase OS=Medicago truncatula GN=MTR_1g110220 PE=4 SV=1
Ca_05518	B9SLZ1	0	B9SLZ1_RICCO Protein phosphatase, putative OS=Ricinus communis GN=RCOM_1310290 PE=4 SV=1
Ca_05520	G7IC81	0	G7IC81_MEDTR Wall-associated receptor kinase-like protein OS=Medicago truncatula GN=MTR_1g110180 PE=3 SV=1
Ca_05521	G7IC76	0	G7IC76_MEDTR Putative uncharacterized protein OS=Medicago truncatula GN=MTR_1g110130 PE=3 SV=1
Ca_05522	G7IC75	0	G7IC75_MEDTR Wall-associated receptor kinase-like protein OS=Medicago truncatula GN=MTR_1g110120 PE=3 SV=1
Ca_05523	G7IC74	0	G7IC74_MEDTR Serine/threonine protein kinase family protein OS=Medicago truncatula GN=MTR_1g110110 PE=3 SV=1
Ca_05524	G7IC71	0	G7IC71_MEDTR Putative uncharacterized protein OS=Medicago truncatula GN=MTR_1g110070 PE=4 SV=1
Ca_05526	G7IC70	0	G7IC70_MEDTR Putative uncharacterized protein OS=Medicago truncatula GN=MTR_1g110060 PE=4 SV=1
Ca_05527	B9HWD7	1e-75	B9HWD7_POPTR Predicted protein OS=Populus trichocarpa GN=POPTRDRAFT_658847 PE=4 SV=1
Ca_05528	C6SZ82	3e-89	C6SZ82_SOYBN Putative uncharacterized protein OS=Glycine max PE=2 SV=1
Ca_05529	F6HT67	0	F6HT67_VITVI Putative uncharacterized protein OS=Vitis vinifera GN=VIT_02s0012g01680 PE=4 SV=1
Ca_05530	B7FIH7	0	B7FIH7_MEDTR Putative uncharacterized protein OS=Medicago truncatula PE=2 SV=1
Ca_05531	B9SJW4	0	B9SJW4_RICCO ATP binding protein, putative OS=Ricinus communis GN=RCOM_0576850 PE=4 SV=1
Ca_05532	A2Q2T1	4e-45	A2Q2T1_MEDTR Pentatricopeptide repeat-containing protein OS=Medicago truncatula GN=MTR_7g005870 PE=4 SV=1
Ca_05533	F6HEV6	3e-56	F6HEV6_VITVI Putative uncharacterized protein OS=Vitis vinifera GN=VIT_01s0011g04070 PE=4 SV=1
Ca_05534	B9SJW6	0	B9SJW6_RICCO Catalytic, putative OS=Ricinus communis GN=RCOM_0576870 PE=4 SV=1
Ca_05535	B9SJW7	0	B9SJW7_RICCO Nucleotide binding protein, putative OS=Ricinus communis GN=RCOM_0576880 PE=4 SV=1
Ca_05536	F6HEU9	0	F6HEU9_VITVI Putative uncharacterized protein OS=Vitis vinifera GN=VIT_01s0011g04140 PE=4 SV=1
Ca_05537	C6TDH4	4e-133	C6TDH4_SOYBN Putative uncharacterized protein OS=Glycine max PE=2 SV=1
Ca_05538	C6THL0	8e-68	C6THL0_SOYBN Putative uncharacterized protein OS=Glycine max PE=2 SV=1
Ca_05539	D7T8Z1	0	D7T8Z1_VITVI Putative uncharacterized protein OS=Vitis vinifera GN=VIT_01s0011g04210 PE=4 SV=1
Ca_05540	D7T8Z1	0	D7T8Z1_VITVI Putative uncharacterized protein OS=Vitis vinifera GN=VIT_01s0011g04210 PE=4 SV=1
Ca_05542	D7T8Z1	0	D7T8Z1_VITVI Putative uncharacterized protein OS=Vitis vinifera GN=VIT_01s0011g04210 PE=4 SV=1
Ca_05543	D7T8Z1	0	D7T8Z1_VITVI Putative uncharacterized protein OS=Vitis vinifera GN=VIT_01s0011g04210 PE=4 SV=1
Ca_05544	A5BHX8	2e-11	A5BHX8_VITVI Putative uncharacterized protein OS=Vitis vinifera GN=VITISV_039080 PE=4 SV=1
Ca_05545	A5BU47	4e-37	A5BU47_VITVI Putative uncharacterized protein OS=Vitis vinifera GN=VITISV_003642 PE=4 SV=1
Ca_05546	G8A287	1e-151	G8A287_MEDTR CONSTANS-like zinc finger protein OS=Medicago truncatula GN=MTR_131s0020 PE=4 SV=1
Ca_05547	G8A292	2e-94	G8A292_MEDTR Zinc finger CCCH domain-containing protein (Fragment) OS=Medicago truncatula GN=MTR_131s0025 PE=4 SV=1
Ca_05548	G8A269	8e-80	G8A269_MEDTR RING finger protein OS=Medicago truncatula GN=MTR_131s0001 PE=4 SV=1
Ca_05549	B7FNB0	1e-40	B7FNB0_MEDTR Putative uncharacterized protein OS=Medicago truncatula PE=2 SV=1
Ca_05550	F6HFL6	0	F6HFL6_VITVI Fructose-bisphosphate aldolase OS=Vitis vinifera GN=VIT_01s0011g04350 PE=3 SV=1
Ca_05551	B9SJY8	0	B9SJY8_RICCO ATP-dependent RNA helicase, putative OS=Ricinus communis GN=RCOM_0577590 PE=4 SV=1
Ca_05552	D7T8X7	0	D7T8X7_VITVI Putative uncharacterized protein OS=Vitis vinifera GN=VIT_01s0011g04370 PE=4 SV=1
Ca_05553	B9HJ77	4e-178	B9HJ77_POPTR Predicted protein OS=Populus trichocarpa GN=POPTRDRAFT_873928 PE=4 SV=1
Ca_05554	Q94G17	7e-164	Q94G17_PEA TatC OS=Pisum sativum GN=tatC PE=2 SV=1
Ca_05555	D7T8X3	2e-103	D7T8X3_VITVI Putative uncharacterized protein OS=Vitis vinifera GN=VIT_01s0011g04420 PE=4 SV=1
Ca_05556	G7IC65	6e-101	G7IC65_MEDTR Protein TRANSPARENT TESTA OS=Medicago truncatula GN=MTR_1g108990 PE=4 SV=1
Ca_05557	G7IC53	0	G7IC53_MEDTR Protein TRANSPARENT TESTA OS=Medicago truncatula GN=MTR_1g108840 PE=4 SV=1
Ca_05558	G7IAW6	0	G7IAW6_MEDTR Protein TRANSPARENT TESTA OS=Medicago truncatula GN=MTR_1g108810 PE=4 SV=1
Ca_05559	G7IAW2	0	G7IAW2_MEDTR ATP synthase subunit beta OS=Medicago truncatula GN=MTR_1g108770 PE=3 SV=1
Ca_05560	G7IAW2	0	G7IAW2_MEDTR ATP synthase subunit beta OS=Medicago truncatula GN=MTR_1g108770 PE=3 SV=1
Ca_05561	G7IAV6	2e-133	G7IAV6_MEDTR Fruit protein pKIWI502 OS=Medicago truncatula GN=MTR_1g108710 PE=4 SV=1
Ca_05562	G7IAV5	2e-52	G7IAV5_MEDTR Putative uncharacterized protein OS=Medicago truncatula GN=MTR_1g108700 PE=4 SV=1
Ca_05563	F6HFK7	0	F6HFK7_VITVI Putative uncharacterized protein OS=Vitis vinifera GN=VIT_01s0011g04520 PE=4 SV=1
Ca_05564	G7IAV2	6e-163	G7IAV2_MEDTR Putative uncharacterized protein OS=Medicago truncatula GN=MTR_1g108660 PE=4 SV=1
Ca_05565	G7IAV1	4e-115	G7IAV1_MEDTR Tetratricopeptide repeat protein OS=Medicago truncatula GN=MTR_1g108650 PE=4 SV=1
Ca_05566	G7IAV1	4e-53	G7IAV1_MEDTR Tetratricopeptide repeat protein OS=Medicago truncatula GN=MTR_1g108650 PE=4 SV=1
Ca_05567	G7IAV0	2e-81	G7IAV0_MEDTR Putative uncharacterized protein OS=Medicago truncatula GN=MTR_1g108640 PE=4 SV=1
Ca_05568	G7IDG0	7e-08	G7IDG0_MEDTR PsAD1 OS=Medicago truncatula GN=MTR_1g040140 PE=4 SV=1
Ca_05569	G7IAU5	3e-114	G7IAU5_MEDTR Repressor of RNA polymerase III transcription MAF1-like protein OS=Medicago truncatula GN=MTR_1g108610 PE=4 SV=1
Ca_05570	G7JL02	1e-33	G7JL02_MEDTR Putative uncharacterized protein OS=Medicago truncatula GN=MTR_4g055420 PE=4 SV=1
Ca_05571	G7IAU4	0	G7IAU4_MEDTR Protein disulfide-isomerase OS=Medicago truncatula GN=MTR_1g108590 PE=4 SV=1
Ca_05572	G7IAT6	3e-130	G7IAT6_MEDTR E3 ubiquitin-protein ligase MARCH2 OS=Medicago truncatula GN=MTR_1g108490 PE=4 SV=1
Ca_05573	G7IAT5	4e-152	G7IAT5_MEDTR Fasciclin-like arabinogalactan protein OS=Medicago truncatula GN=MTR_1g108470 PE=4 SV=1
Ca_05574	G7IAT4	0	G7IAT4_MEDTR Putative uncharacterized protein OS=Medicago truncatula GN=MTR_1g108460 PE=4 SV=1
Ca_05575	G7IA65	2e-157	G7IA65_MEDTR Defects in morphology protein-like protein OS=Medicago truncatula GN=MTR_1g062090 PE=4 SV=1
Ca_05576	G7IAT2	1e-128	G7IAT2_MEDTR Putative uncharacterized protein OS=Medicago truncatula GN=MTR_1g108440 PE=3 SV=1
Ca_05577	G7IAS2	6e-92	G7IAS2_MEDTR MKI67 FHA domain-interacting nucleolar phosphoprotein-like protein OS=Medicago truncatula GN=MTR_1g108290 PE=4 SV=1
Ca_05578	G7IAS4	2e-49	G7IAS4_MEDTR Putative uncharacterized protein OS=Medicago truncatula GN=MTR_1g108330 PE=4 SV=1
Ca_05579	G7IAS5	0	G7IAS5_MEDTR ABC transporter G family member OS=Medicago truncatula GN=MTR_1g108340 PE=3 SV=1
Ca_05580	G7IAS1	0	G7IAS1_MEDTR Xylosyltransferase OS=Medicago truncatula GN=MTR_1g108280 PE=4 SV=1
Ca_05581	B9SK72	1e-154	B9SK72_RICCO Nucleic acid binding protein, putative OS=Ricinus communis GN=RCOM_1028070 PE=4 SV=1
Ca_05582	G7IAS0	7e-103	G7IAS0_MEDTR Pentatricopeptide repeat-containing protein OS=Medicago truncatula GN=MTR_1g108270 PE=4 SV=1
Ca_05583	G7IAS0	1e-128	G7IAS0_MEDTR Pentatricopeptide repeat-containing protein OS=Medicago truncatula GN=MTR_1g108270 PE=4 SV=1
Ca_05584	D7T7A9	0	D7T7A9_VITVI Putative uncharacterized protein OS=Vitis vinifera GN=VIT_05s0020g04950 PE=4 SV=1
Ca_05585	F6HFJ4	8e-99	F6HFJ4_VITVI Putative uncharacterized protein OS=Vitis vinifera GN=VIT_01s0011g04710 PE=4 SV=1
Ca_05586	B9IE99	0	B9IE99_POPTR Predicted protein OS=Populus trichocarpa GN=POPTRDRAFT_824590 PE=4 SV=1
Ca_05587	B9SYJ9	8e-58	B9SYJ9_RICCO WD-repeat protein, putative OS=Ricinus communis GN=RCOM_1289050 PE=4 SV=1
Ca_05588	B9HW81	0	B9HW81_POPTR Predicted protein OS=Populus trichocarpa GN=POPTRDRAFT_769549 PE=4 SV=1
Ca_05589	B9HS40	0	B9HS40_POPTR Predicted protein OS=Populus trichocarpa GN=POPTRDRAFT_722254 PE=3 SV=1
Ca_05590	F6I5Z2	0	F6I5Z2_VITVI Putative uncharacterized protein OS=Vitis vinifera GN=VIT_03s0180g00020 PE=4 SV=1
Ca_05591	Q9XG63	4e-167	Q9XG63_MEDSA Cyclin D3 OS=Medicago sativa GN=cycD3 PE=3 SV=1
Ca_05592	F6I5Y8	7e-108	F6I5Y8_VITVI Putative uncharacterized protein OS=Vitis vinifera GN=VIT_03s0180g00080 PE=4 SV=1
Ca_05593	C0L2U1	4e-86	C0L2U1_ARAHY Putative cyclase family protein OS=Arachis hypogaea PE=4 SV=1
Ca_05594	C0L2V1	9e-57	C0L2V1_ARAHY Putative disease resistance protein OS=Arachis hypogaea PE=4 SV=1
Ca_05595	B9SK72	3e-153	B9SK72_RICCO Nucleic acid binding protein, putative OS=Ricinus communis GN=RCOM_1028070 PE=4 SV=1
Ca_05596	C6T0I2	5e-47	C6T0I2_SOYBN Putative uncharacterized protein OS=Glycine max PE=2 SV=1
Ca_05597	C0L2V4	0	C0L2V4_ARAHY Putative Na+/H+ antiporter OS=Arachis hypogaea PE=4 SV=1
Ca_05598	B9RYA3	0	B9RYA3_RICCO D-3-phosphoglycerate dehydrogenase, putative OS=Ricinus communis GN=RCOM_0811570 PE=3 SV=1
Ca_05599	F6I5Y4	2e-96	F6I5Y4_VITVI Putative uncharacterized protein OS=Vitis vinifera GN=VIT_03s0180g00140 PE=4 SV=1
Ca_05600	C6TI31	1e-153	C6TI31_SOYBN Putative uncharacterized protein OS=Glycine max PE=2 SV=1
Ca_05601	F6I5Y3	2e-135	F6I5Y3_VITVI Putative uncharacterized protein OS=Vitis vinifera GN=VIT_03s0180g00150 PE=4 SV=1
Ca_05602	Q2HTA0	1e-07	Q2HTA0_MEDTR IMP dehydrogenase/GMP reductase, related OS=Medicago truncatula GN=MtrDRAFT_AC150776g6v2 PE=4 SV=1
Ca_05603	Q09S70	2e-134	Q09S70_PEA Tic21 OS=Pisum sativum PE=2 SV=1
Ca_05604	C6T590	1e-77	C6T590_SOYBN Putative uncharacterized protein (Fragment) OS=Glycine max PE=2 SV=1
Ca_05605	C6TL91	1e-58	C6TL91_SOYBN Putative uncharacterized protein OS=Glycine max PE=2 SV=1
Ca_05606	B7FI40	0	B7FI40_MEDTR Putative uncharacterized protein OS=Medicago truncatula PE=2 SV=1
Ca_05607	G7J1D0	0	G7J1D0_MEDTR Limonoid UDP-glucosyltransferase OS=Medicago truncatula GN=MTR_3g049970 PE=3 SV=1
Ca_05608	G7J1D0	0	G7J1D0_MEDTR Limonoid UDP-glucosyltransferase OS=Medicago truncatula GN=MTR_3g049970 PE=3 SV=1
Ca_05609	D7SXX3	3e-158	D7SXX3_VITVI Putative uncharacterized protein OS=Vitis vinifera GN=VIT_03s0091g00050 PE=4 SV=1
Ca_05610	C6T9H7	0	C6T9H7_SOYBN Putative uncharacterized protein OS=Glycine max PE=2 SV=1
Ca_05611	B9RY80	3e-69	B9RY80_RICCO Putative uncharacterized protein OS=Ricinus communis GN=RCOM_0811140 PE=4 SV=1
Ca_05612	C6SYE6	9e-101	C6SYE6_SOYBN Putative uncharacterized protein OS=Glycine max PE=2 SV=1
Ca_05613	C6SYE6	1e-87	C6SYE6_SOYBN Putative uncharacterized protein OS=Glycine max PE=2 SV=1
Ca_05614	C6T9H7	0	C6T9H7_SOYBN Putative uncharacterized protein OS=Glycine max PE=2 SV=1
Ca_05615	C0JP32	5e-65	C0JP32_LOTJA Putative basic helix-loop-helix protein BHLH15 OS=Lotus japonicus PE=4 SV=1
Ca_05616	A5BB38	0	A5BB38_VITVI Putative uncharacterized protein OS=Vitis vinifera GN=VIT_03s0091g00230 PE=4 SV=1
Ca_05617	B9HS76	0	B9HS76_POPTR Predicted protein OS=Populus trichocarpa GN=POPTRDRAFT_1087269 PE=4 SV=1
Ca_05618	A8MR87	1e-17	A8MR87_ARATH Uncharacterized protein OS=Arabidopsis thaliana GN=At2g15000 PE=4 SV=1
Ca_05619	C6T769	4e-146	C6T769_SOYBN Putative uncharacterized protein OS=Glycine max PE=2 SV=1
Ca_05621	F6H698	3e-152	F6H698_VITVI Putative uncharacterized protein OS=Vitis vinifera GN=VIT_03s0091g00290 PE=3 SV=1
Ca_05622	Q9SEL1	3e-157	Q9SEL1_SOYBN Seed maturation protein PM23 (Fragment) OS=Glycine max GN=PM23 PE=2 SV=1
Ca_05623	G7IEN8	1e-54	G7IEN8_MEDTR Pumilio domain-containing protein OS=Medicago truncatula GN=MTR_1g100230 PE=4 SV=1
Ca_05624	B7FMC0	1e-111	B7FMC0_MEDTR Putative uncharacterized protein OS=Medicago truncatula PE=2 SV=1
Ca_05625	C6T4L4	5e-29	C6T4L4_SOYBN Putative uncharacterized protein OS=Glycine max PE=4 SV=1
Ca_05626	B9GHU9	0	B9GHU9_POPTR Predicted protein OS=Populus trichocarpa GN=POPTRDRAFT_815692 PE=4 SV=1
Ca_05627	G7I2F3	2e-32	G7I2F3_MEDTR Ubiquitin-like-specific protease OS=Medicago truncatula GN=MTR_1g040750 PE=4 SV=1
Ca_05628	A5C1V9	0	A5C1V9_VITVI Putative uncharacterized protein OS=Vitis vinifera GN=VIT_03s0091g00410 PE=4 SV=1
Ca_05629	G7J093	1e-43	G7J093_MEDTR Paired amphipathic helix protein Sin3a OS=Medicago truncatula GN=MTR_3g006120 PE=4 SV=1
Ca_05630	G7J092	1e-56	G7J092_MEDTR Paired amphipathic helix protein Sin3 OS=Medicago truncatula GN=MTR_3g006100 PE=4 SV=1
Ca_05631	B7FHJ9	0	B7FHJ9_MEDTR Putative uncharacterized protein OS=Medicago truncatula PE=2 SV=1
Ca_05632	B7FGU2	5e-107	B7FGU2_MEDTR Putative uncharacterized protein OS=Medicago truncatula PE=2 SV=1
Ca_05633	D7SXT3	9e-97	D7SXT3_VITVI Putative uncharacterized protein OS=Vitis vinifera GN=VIT_03s0091g00520 PE=4 SV=1
Ca_05634	F6H671	0	F6H671_VITVI Putative uncharacterized protein OS=Vitis vinifera GN=VIT_03s0091g00550 PE=4 SV=1
Ca_05635	B7FMR5	7e-99	B7FMR5_MEDTR Putative uncharacterized protein OS=Medicago truncatula PE=2 SV=1
Ca_05636	C6TEH3	7e-42	C6TEH3_SOYBN Putative uncharacterized protein OS=Glycine max PE=2 SV=1
Ca_05637	C6TLS6	3e-152	C6TLS6_SOYBN Putative uncharacterized protein OS=Glycine max PE=2 SV=1
Ca_05638	B8AKJ9	1e-27	B8AKJ9_ORYSI Putative uncharacterized protein OS=Oryza sativa subsp. indica GN=OsI_13694 PE=4 SV=1
Ca_05639	B9GI81	0	B9GI81_POPTR Predicted protein OS=Populus trichocarpa GN=POPTRDRAFT_839532 PE=4 SV=1
Ca_05640	G7IE60	0	G7IE60_MEDTR BTB/POZ domain-containing protein OS=Medicago truncatula GN=MTR_1g106430 PE=4 SV=1
Ca_05641	C0ITH8	1e-161	C0ITH8_CICAR Zinc finger protein OS=Cicer arietinum PE=2 SV=1
Ca_05642	G7IET9	2e-136	G7IET9_MEDTR ATP-dependent Clp protease proteolytic subunit OS=Medicago truncatula GN=MTR_1g106550 PE=3 SV=1
Ca_05643	G7IET1	4e-87	G7IET1_MEDTR Transcription factor bHLH84 OS=Medicago truncatula GN=MTR_1g106470 PE=4 SV=1
Ca_05644	G7IE61	3e-109	G7IE61_MEDTR Transcription factor bHLH84 OS=Medicago truncatula GN=MTR_1g106460 PE=4 SV=1
Ca_05645	G7IEX3	0	G7IEX3_MEDTR Vacuolar-sorting receptor OS=Medicago truncatula GN=MTR_1g106940 PE=4 SV=1
Ca_05646	C6SXY0	2e-33	C6SXY0_SOYBN Putative uncharacterized protein OS=Glycine max PE=4 SV=1
Ca_05647	G7IEV8	3e-83	G7IEV8_MEDTR Endo-1 4-beta-xylanase OS=Medicago truncatula GN=MTR_1g106800 PE=4 SV=1
Ca_05648	G7IEW9	0	G7IEW9_MEDTR Endo-1,4-beta-xylanase A OS=Medicago truncatula GN=MTR_1g106910 PE=4 SV=1
Ca_05649	G7IEW9	0	G7IEW9_MEDTR Endo-1,4-beta-xylanase A OS=Medicago truncatula GN=MTR_1g106910 PE=4 SV=1
Ca_05650	F6GUD8	5e-108	F6GUD8_VITVI Putative uncharacterized protein OS=Vitis vinifera GN=VIT_06s0004g01370 PE=3 SV=1
Ca_05651	C6SXN2	2e-87	C6SXN2_SOYBN Putative uncharacterized protein OS=Glycine max PE=2 SV=1
Ca_05652	D7SXN6	1e-159	D7SXN6_VITVI Putative uncharacterized protein OS=Vitis vinifera GN=VIT_03s0091g01050 PE=4 SV=1
Ca_05653	A2Q2T1	2e-149	A2Q2T1_MEDTR Pentatricopeptide repeat-containing protein OS=Medicago truncatula GN=MTR_7g005870 PE=4 SV=1
Ca_05654	C6T6B3	8e-37	C6T6B3_SOYBN Putative uncharacterized protein OS=Glycine max PE=2 SV=1
Ca_05655	G7IYH8	6e-41	G7IYH8_MEDTR Putative uncharacterized protein OS=Medicago truncatula GN=MTR_3g008630 PE=4 SV=1
Ca_05656	G7K0Y3	1e-115	G7K0Y3_MEDTR Magnesium transporter OS=Medicago truncatula GN=MTR_5g005240 PE=4 SV=1
Ca_05657	F6HBL6	5e-108	F6HBL6_VITVI Putative uncharacterized protein OS=Vitis vinifera GN=VIT_03s0088g00280 PE=4 SV=1
Ca_05658	Q7PCB3	4e-20	Q7PCB3_SOYBN Putative phytosulfokine peptide (Fragment) OS=Glycine max GN=PSK2 PE=2 SV=1
Ca_05659	B9HN22	9e-25	B9HN22_POPTR Predicted protein OS=Populus trichocarpa GN=POPTRDRAFT_767717 PE=4 SV=1
Ca_05660	B9S7Z7	7e-162	B9S7Z7_RICCO Protein binding protein, putative OS=Ricinus communis GN=RCOM_1383110 PE=4 SV=1
Ca_05661	E5GBH4	3e-87	E5GBH4_CUCME F-box family protein OS=Cucumis melo subsp. melo PE=4 SV=1
Ca_05662	A9PL15	0	A9PL15_GOSHI Alpha-tubulin OS=Gossypium hirsutum GN=TUA6 PE=2 SV=1
Ca_05663	D6BV79	7e-173	D6BV79_POPCN Amino acid permease 6 (Fragment) OS=Populus canescens GN=AAP6 PE=2 SV=1
Ca_05664	Q2PYW4	6e-11	Q2PYW4_SOLTU Putative uncharacterized protein OS=Solanum tuberosum PE=2 SV=1
Ca_04277	G8A2K9	0	G8A2K9_MEDTR Nuclear receptor corepressor OS=Medicago truncatula GN=MTR_136s0031 PE=4 SV=1
Ca_04278	G7I9K6	0	G7I9K6_MEDTR RNA pseudourine synthase OS=Medicago truncatula GN=MTR_136s0030 PE=3 SV=1
Ca_04279	G8A2K6	2e-163	G8A2K6_MEDTR Putative uncharacterized protein OS=Medicago truncatula GN=MTR_136s0028 PE=4 SV=1
Ca_04280	G8A2K5	4e-96	G8A2K5_MEDTR Putative uncharacterized protein OS=Medicago truncatula GN=MTR_136s0027 PE=4 SV=1
Ca_04281	G7I9L2	1e-179	G7I9L2_MEDTR Beta-taxilin OS=Medicago truncatula GN=MTR_1g095640 PE=4 SV=1
Ca_04282	G7I9M1	1e-75	G7I9M1_MEDTR Putative uncharacterized protein OS=Medicago truncatula GN=MTR_1g095730 PE=4 SV=1
Ca_04283	G7I9M2	2e-174	G7I9M2_MEDTR IQ domain-containing protein OS=Medicago truncatula GN=MTR_1g095740 PE=4 SV=1
Ca_04284	G7I9M5	0	G7I9M5_MEDTR Mitochondrial glutamate carrier OS=Medicago truncatula GN=MTR_1g095780 PE=3 SV=1
Ca_04285	G7I9M7	0	G7I9M7_MEDTR DEAD-box ATP-dependent RNA helicase OS=Medicago truncatula GN=MTR_1g095810 PE=4 SV=1
Ca_04286	C6SYC1	9e-88	C6SYC1_SOYBN Putative uncharacterized protein OS=Glycine max PE=2 SV=1
Ca_04287	G7I9N1	6e-87	G7I9N1_MEDTR LOB domain-containing protein OS=Medicago truncatula GN=MTR_1g095850 PE=4 SV=1
Ca_04289	G7I9N3	0	G7I9N3_MEDTR Pentatricopeptide repeat-containing protein OS=Medicago truncatula GN=MTR_1g095880 PE=4 SV=1
Ca_04290	G7I9N4	8e-60	G7I9N4_MEDTR Putative uncharacterized protein OS=Medicago truncatula GN=MTR_1g095890 PE=4 SV=1
Ca_04291	G7I9N6	2e-169	G7I9N6_MEDTR Putative uncharacterized protein OS=Medicago truncatula GN=MTR_1g095910 PE=4 SV=1
Ca_04292	G7I9N7	3e-56	G7I9N7_MEDTR Coronatine-insensitive OS=Medicago truncatula GN=MTR_1g095920 PE=4 SV=1
Ca_04293	Q945L5	2e-09	Q945L5_ARATH AT5g61660/k11j9_180 OS=Arabidopsis thaliana PE=2 SV=1
Ca_04294	G7IAG4	0	G7IAG4_MEDTR Neutral invertase-like protein OS=Medicago truncatula GN=MTR_1g096140 PE=4 SV=1
Ca_04295	G7IAG6	2e-86	G7IAG6_MEDTR Peptidyl-prolyl cis-trans isomerase OS=Medicago truncatula GN=MTR_1g096170 PE=4 SV=1
Ca_04296	G7IAG0	0	G7IAG0_MEDTR Abhydrolase domain-containing protein OS=Medicago truncatula GN=MTR_1g096050 PE=4 SV=1
Ca_04297	G7IAG1	0	G7IAG1_MEDTR Embryogenesis-associated protein EMB8 OS=Medicago truncatula GN=MTR_1g096060 PE=4 SV=1
Ca_04298	G7IAF8	0	G7IAF8_MEDTR Protein SCARECROW OS=Medicago truncatula GN=MTR_1g096030 PE=4 SV=1
Ca_04299	G7I9P5	0	G7I9P5_MEDTR Parallel spindle OS=Medicago truncatula GN=MTR_1g096000 PE=4 SV=1
Ca_04300	B0YR09	0	B0YR09_SOYBN C2-H2 zinc finger protein OS=Glycine max GN=STOP1 PE=2 SV=1
Ca_04301	B9SLH4	2e-90	B9SLH4_RICCO Tetratricopeptide repeat protein, tpr, putative OS=Ricinus communis GN=RCOM_0686810 PE=4 SV=1
Ca_04302	F6GY10	0	F6GY10_VITVI Putative uncharacterized protein OS=Vitis vinifera GN=VIT_18s0072g01000 PE=3 SV=1
Ca_04303	B9SLH0	0	B9SLH0_RICCO Putative uncharacterized protein OS=Ricinus communis GN=RCOM_0686670 PE=4 SV=1
Ca_04304	Q96424	2e-174	Q96424_GLYEC O-methyltransferase OS=Glycyrrhiza echinata GN=GeOMT PE=2 SV=1
Ca_04305	F6GY08	0	F6GY08_VITVI Putative uncharacterized protein OS=Vitis vinifera GN=VIT_18s0072g01020 PE=4 SV=1
Ca_04306	C6TK54	4e-94	C6TK54_SOYBN Putative uncharacterized protein OS=Glycine max PE=2 SV=1
Ca_04307	B9SLF4	2e-27	B9SLF4_RICCO Gibberellin-regulated protein 2, putative OS=Ricinus communis GN=RCOM_0686110 PE=4 SV=1
Ca_04308	A5AXU1	0	A5AXU1_VITVI Putative uncharacterized protein OS=Vitis vinifera GN=VIT_18s0072g01080 PE=4 SV=1
Ca_04309	D7SR91	3e-75	D7SR91_VITVI Putative uncharacterized protein OS=Vitis vinifera GN=VIT_18s0072g01060 PE=4 SV=1
Ca_04310	C6TEE0	3e-129	C6TEE0_SOYBN Putative uncharacterized protein OS=Glycine max PE=2 SV=1
Ca_04311	C6TFY0	3e-76	C6TFY0_SOYBN Putative uncharacterized protein OS=Glycine max PE=2 SV=1
Ca_04312	Q84P28	0	Q84P28_SOYBN Seed calcium dependent protein kinase b OS=Glycine max PE=2 SV=1
Ca_04313	C6T4D4	5e-33	C6T4D4_SOYBN Putative uncharacterized protein OS=Glycine max PE=2 SV=1
Ca_04314	B9GTJ6	0	B9GTJ6_POPTR Predicted protein OS=Populus trichocarpa GN=POPTRDRAFT_798630 PE=4 SV=1
Ca_04315	F6GY25	0	F6GY25_VITVI Putative uncharacterized protein OS=Vitis vinifera GN=VIT_18s0072g01220 PE=4 SV=1
Ca_04316	C6SVU0	9e-43	C6SVU0_SOYBN Putative uncharacterized protein OS=Glycine max PE=2 SV=1
Ca_04317	B9IQI2	9e-157	B9IQI2_POPTR Predicted protein OS=Populus trichocarpa GN=POPTRDRAFT_1108425 PE=4 SV=1
Ca_04318	C6TC46	0	C6TC46_SOYBN Putative uncharacterized protein OS=Glycine max PE=2 SV=1
Ca_04319	Q42867	5e-162	Q42867_LUPAL TRNA nucleotidyltransferase OS=Lupinus albus GN=CCA1 PE=2 SV=1
Ca_04320	Q6Q8A9	0	Q6Q8A9_MEDTR Alpha 1,4-fucosyltransferase OS=Medicago truncatula GN=FUT1 PE=3 SV=1
Ca_04321	O04077	0	O04077_VICFA Sucrose transport protein OS=Vicia faba GN=sut PE=2 SV=1
Ca_04322	D7SSB0	0	D7SSB0_VITVI Putative uncharacterized protein OS=Vitis vinifera GN=VIT_18s0076g00260 PE=4 SV=1
Ca_04323	Q6J2K7	6e-145	Q6J2K7_PHAVU Protein tyrosine phosphatase OS=Phaseolus vulgaris PE=2 SV=1
Ca_04324	C6T2R5	3e-18	C6T2R5_SOYBN Putative uncharacterized protein OS=Glycine max PE=2 SV=1
Ca_04325	C6T2R5	3e-18	C6T2R5_SOYBN Putative uncharacterized protein OS=Glycine max PE=2 SV=1
Ca_04326	B9SUU2	0	B9SUU2_RICCO Putative uncharacterized protein OS=Ricinus communis GN=RCOM_0574890 PE=4 SV=1
Ca_04327	F6I1I9	0	F6I1I9_VITVI Putative uncharacterized protein OS=Vitis vinifera GN=VIT_18s0086g00210 PE=3 SV=1
Ca_04328	F6I1L6	4e-179	F6I1L6_VITVI Putative uncharacterized protein OS=Vitis vinifera GN=VIT_18s0086g00690 PE=4 SV=1
Ca_04329	F6I1L7	0	F6I1L7_VITVI Putative uncharacterized protein OS=Vitis vinifera GN=VIT_18s0086g00710 PE=4 SV=1
Ca_04330	F6I1L7	0	F6I1L7_VITVI Putative uncharacterized protein OS=Vitis vinifera GN=VIT_18s0086g00710 PE=4 SV=1
Ca_04331	Q6Z4U4	0	Q6Z4U4_ORYSJ Os08g0174700 protein OS=Oryza sativa subsp. japonica GN=OSJNBa0054L03.30 PE=2 SV=1
Ca_04332	Q2HTA0	2e-14	Q2HTA0_MEDTR IMP dehydrogenase/GMP reductase, related OS=Medicago truncatula GN=MtrDRAFT_AC150776g6v2 PE=4 SV=1
Ca_04333	B9GT45	0	B9GT45_POPTR Cytochrome P450 OS=Populus trichocarpa GN=CYP78A20 PE=3 SV=1
Ca_04334	F6H7P5	2e-151	F6H7P5_VITVI Putative uncharacterized protein OS=Vitis vinifera GN=VIT_02s0109g00310 PE=3 SV=1
Ca_04335	C6T219	4e-69	C6T219_SOYBN Putative uncharacterized protein OS=Glycine max PE=2 SV=1
Ca_04336	B9SM97	3e-140	B9SM97_RICCO mRNA splicing factor, putative OS=Ricinus communis GN=RCOM_0297330 PE=4 SV=1
Ca_04337	B9GT49	1e-154	B9GT49_POPTR NAC domain protein, IPR003441 OS=Populus trichocarpa GN=NAC029 PE=4 SV=1
Ca_04338	C6T7Q5	4e-135	C6T7Q5_SOYBN Putative uncharacterized protein OS=Glycine max PE=2 SV=1
Ca_04339	C6TCA7	2e-118	C6TCA7_SOYBN Putative uncharacterized protein OS=Glycine max PE=2 SV=1
Ca_04340	F6HJC9	7e-146	F6HJC9_VITVI Pseudouridine synthase OS=Vitis vinifera GN=VIT_18s0001g01990 PE=3 SV=1
Ca_04341	B7FHF7	6e-45	B7FHF7_MEDTR Putative uncharacterized protein (Fragment) OS=Medicago truncatula PE=2 SV=1
Ca_04342	B9SM85	8e-112	B9SM85_RICCO Putative uncharacterized protein OS=Ricinus communis GN=RCOM_0297010 PE=3 SV=1
Ca_04343	C6TK41	2e-65	C6TK41_SOYBN Putative uncharacterized protein OS=Glycine max PE=2 SV=1
Ca_04344	F6HJE0	0	F6HJE0_VITVI Putative uncharacterized protein OS=Vitis vinifera GN=VIT_18s0001g02490 PE=4 SV=1
Ca_04345	B4UWA8	1e-77	B4UWA8_ARAHY Hypoxanthine phosphoribosyltransferase OS=Arachis hypogaea PE=2 SV=1
Ca_04346	G7LJJ5	1e-85	G7LJJ5_MEDTR F-box/kelch-repeat protein OS=Medicago truncatula GN=MTR_8g101580 PE=4 SV=1
Ca_04347	G7LJJ5	5e-85	G7LJJ5_MEDTR F-box/kelch-repeat protein OS=Medicago truncatula GN=MTR_8g101580 PE=4 SV=1
Ca_04348	G7LJJ5	3e-89	G7LJJ5_MEDTR F-box/kelch-repeat protein OS=Medicago truncatula GN=MTR_8g101580 PE=4 SV=1
Ca_04349	F6HJE3	1e-32	F6HJE3_VITVI Putative uncharacterized protein OS=Vitis vinifera GN=VIT_18s0001g02560 PE=4 SV=1
Ca_04350	C6ZRZ9	0	C6ZRZ9_SOYBN Leucine-rich repeat transmembrane protein kinase OS=Glycine max PE=2 SV=1
Ca_04351	B9HND6	2e-82	B9HND6_POPTR Predicted protein OS=Populus trichocarpa GN=POPTRDRAFT_557663 PE=4 SV=1
Ca_04352	F6HJE6	3e-178	F6HJE6_VITVI Putative uncharacterized protein OS=Vitis vinifera GN=VIT_18s0001g02600 PE=4 SV=1
Ca_04353	F6H6R6	0	F6H6R6_VITVI Putative uncharacterized protein OS=Vitis vinifera GN=VIT_18s0157g00210 PE=4 SV=1
Ca_04354	G8A0R2	2e-54	G8A0R2_MEDTR Putative uncharacterized protein OS=Medicago truncatula GN=MTR_109s0001 PE=4 SV=1
Ca_04355	G7IAK3	2e-149	G7IAK3_MEDTR Aquaporin NIP3-1 OS=Medicago truncatula GN=MTR_1g097840 PE=3 SV=1
Ca_04356	G7IAI2	0	G7IAI2_MEDTR Choline/ethanolamine kinase OS=Medicago truncatula GN=MTR_1g097850 PE=4 SV=1
Ca_04357	D7TJH1	1e-99	D7TJH1_VITVI Putative uncharacterized protein OS=Vitis vinifera GN=VIT_10s0003g00660 PE=4 SV=1
Ca_04358	D7SXX9	0	D7SXX9_VITVI Putative uncharacterized protein OS=Vitis vinifera GN=VIT_18s0157g00050 PE=4 SV=1
Ca_04359	G7IBU4	0	G7IBU4_MEDTR Protein GIGANTEA OS=Medicago truncatula GN=MTR_1g098160 PE=4 SV=1
Ca_04360	B7FMJ8	2e-66	B7FMJ8_MEDTR 40S ribosomal protein S18 OS=Medicago truncatula GN=MTR_1g098170 PE=2 SV=1
Ca_04361	G7IBV3	3e-170	G7IBV3_MEDTR Membrane protein, putative OS=Medicago truncatula GN=MTR_1g098240 PE=4 SV=1
Ca_04362	G7IBV5	1e-84	G7IBV5_MEDTR Putative uncharacterized protein OS=Medicago truncatula GN=MTR_1g098260 PE=4 SV=1
Ca_04363	G7IBV7	4e-59	G7IBV7_MEDTR One-helix protein OS=Medicago truncatula GN=MTR_1g098280 PE=4 SV=1
Ca_04364	G7IBV9	0	G7IBV9_MEDTR Cell division protein kinase OS=Medicago truncatula GN=MTR_1g098300 PE=4 SV=1
Ca_04365	Q43854	3e-165	Q43854_PHAAN Peroxidase (Precursor) OS=Phaseolus angularis PE=2 SV=1
Ca_04366	G7IBW3	0	G7IBW3_MEDTR Serine/threonine protein kinase-like protein OS=Medicago truncatula GN=MTR_1g098360 PE=3 SV=1
Ca_04367	G0ZE03	0	G0ZE03_PHAVU ASH1-like protein OS=Phaseolus vulgaris PE=2 SV=1
Ca_04368	G7IBW6	0	G7IBW6_MEDTR Palmitoyltransferase SWF1 OS=Medicago truncatula GN=MTR_1g098390 PE=4 SV=1
Ca_04369	G7IBW8	7e-45	G7IBW8_MEDTR Putative uncharacterized protein OS=Medicago truncatula GN=MTR_1g098410 PE=4 SV=1
Ca_04370	G7IBX2	1e-73	G7IBX2_MEDTR Ethylene-responsive transcription factor ERF110 OS=Medicago truncatula GN=MTR_1g098460 PE=4 SV=1
Ca_04371	G7IBX7	3e-43	G7IBX7_MEDTR Putative uncharacterized protein OS=Medicago truncatula GN=MTR_1g098510 PE=4 SV=1
Ca_04372	G7IBX9	0	G7IBX9_MEDTR Polypyrimidine tract-binding protein-like protein OS=Medicago truncatula GN=MTR_1g098530 PE=4 SV=1
Ca_04373	G7IBY1	0	G7IBY1_MEDTR L3 Ribosomal protein OS=Medicago truncatula GN=MTR_1g098540 PE=3 SV=1
Ca_04374	G7IBY5	2e-92	G7IBY5_MEDTR Putative uncharacterized protein OS=Medicago truncatula GN=MTR_1g098580 PE=4 SV=1
Ca_04375	G7IBY6	7e-77	G7IBY6_MEDTR ABSCISIC ACID-INSENSITIVE 5-like protein OS=Medicago truncatula GN=MTR_1g098590 PE=4 SV=1
Ca_04376	G7IBZ1	0	G7IBZ1_MEDTR Sterol 3-beta-glucosyltransferase OS=Medicago truncatula GN=MTR_1g098640 PE=4 SV=1
Ca_04377	G7KEH3	4e-20	G7KEH3_MEDTR Putative uncharacterized protein OS=Medicago truncatula GN=MTR_5g095980 PE=4 SV=1
Ca_04378	G7IBZ3	0	G7IBZ3_MEDTR Putative uncharacterized protein OS=Medicago truncatula GN=MTR_1g098650 PE=4 SV=1
Ca_04379	B7FGH7	4e-63	B7FGH7_MEDTR Putative uncharacterized protein OS=Medicago truncatula PE=2 SV=1
Ca_04380	B7FMJ8	6e-82	B7FMJ8_MEDTR 40S ribosomal protein S18 OS=Medicago truncatula GN=MTR_1g098170 PE=2 SV=1
Ca_04381	C0PSP0	1e-30	C0PSP0_PICSI Putative uncharacterized protein OS=Picea sitchensis PE=2 SV=1
Ca_04382	G7IBZ6	1e-54	G7IBZ6_MEDTR 17.6 kDa class I heat shock protein OS=Medicago truncatula GN=MTR_1g098690 PE=3 SV=1
Ca_04383	G7IBZ7	0	G7IBZ7_MEDTR Putative uncharacterized protein OS=Medicago truncatula GN=MTR_1g098700 PE=4 SV=1
Ca_04384	G7ICY3	0	G7ICY3_MEDTR Tubby-like F-box protein OS=Medicago truncatula GN=MTR_1g098790 PE=4 SV=1
Ca_04385	G7ICY9	0	G7ICY9_MEDTR GT-2 factor OS=Medicago truncatula GN=MTR_1g098870 PE=4 SV=1
Ca_04386	G7ICZ1	3e-117	G7ICZ1_MEDTR GT-2 factor OS=Medicago truncatula GN=MTR_1g098900 PE=4 SV=1
Ca_04387	G7ICZ3	0	G7ICZ3_MEDTR Putative uncharacterized protein OS=Medicago truncatula GN=MTR_1g098920 PE=4 SV=1
Ca_04388	G7JDT0	6e-44	G7JDT0_MEDTR Putative uncharacterized protein OS=Medicago truncatula GN=MTR_4g080420 PE=4 SV=1
Ca_04389	G7ICZ5	0	G7ICZ5_MEDTR Protein FAM188A OS=Medicago truncatula GN=MTR_1g098940 PE=4 SV=1
Ca_04390	G7IWM9	5e-149	G7IWM9_MEDTR Chaperone protein clpB OS=Medicago truncatula GN=MTR_3g029990 PE=4 SV=1
Ca_04391	A5B9Y9	0	A5B9Y9_VITVI Putative uncharacterized protein OS=Vitis vinifera GN=VITISV_040416 PE=4 SV=1
Ca_04392	G7ID01	0	G7ID01_MEDTR Eukaryotic translation initiation factor 5B OS=Medicago truncatula GN=MTR_1g099000 PE=4 SV=1
Ca_04393	G7ID02	5e-99	G7ID02_MEDTR Nodulin-like protein OS=Medicago truncatula GN=MTR_1g099010 PE=4 SV=1
Ca_04394	G7JQN6	0	G7JQN6_MEDTR Embryo defective 1075-like protein OS=Medicago truncatula GN=MTR_4g076700 PE=3 SV=1
Ca_04395	G7ID04	3e-30	G7ID04_MEDTR Transcription factor PosF21 OS=Medicago truncatula GN=MTR_1g099030 PE=4 SV=1
Ca_04396	D7TYD1	2e-128	D7TYD1_VITVI Putative uncharacterized protein OS=Vitis vinifera GN=VIT_18s0166g00290 PE=4 SV=1
Ca_04397	G7ID11	4e-94	G7ID11_MEDTR Serine/threonine protein kinase atg1 OS=Medicago truncatula GN=MTR_1g099110 PE=4 SV=1
Ca_04398	Q8LK15	3e-15	Q8LK15_BRANA Extensin OS=Brassica napus GN=extC PE=4 SV=1
Ca_04399	G7ID19	4e-91	G7ID19_MEDTR RNA-binding protein with multiple splicing OS=Medicago truncatula GN=MTR_1g099190 PE=4 SV=1
Ca_04401	G7ID22	0	G7ID22_MEDTR Lateral signaling target protein-like protein OS=Medicago truncatula GN=MTR_1g099220 PE=4 SV=1
Ca_04402	G7ICZ9	0	G7ICZ9_MEDTR Receptor-like protein kinase OS=Medicago truncatula GN=MTR_1g098980 PE=4 SV=1
Ca_04403	G7ID26	0	G7ID26_MEDTR Cysteine-rich receptor-like protein kinase OS=Medicago truncatula GN=MTR_1g099260 PE=3 SV=1
Ca_04404	G7ID28	0	G7ID28_MEDTR Multidrug resistance protein ABC transporter family OS=Medicago truncatula GN=MTR_1g099280 PE=3 SV=1
Ca_04405	G7ID31	2e-126	G7ID31_MEDTR Chitinase OS=Medicago truncatula GN=MTR_1g099310 PE=3 SV=1
Ca_04406	G7IDV3	7e-145	G7IDV3_MEDTR Acidic endochitinase OS=Medicago truncatula GN=MTR_1g099320 PE=3 SV=1
Ca_04407	G7IDV5	4e-123	G7IDV5_MEDTR Acidic endochitinase OS=Medicago truncatula GN=MTR_1g099350 PE=3 SV=1
Ca_04408	G7IDV6	0	G7IDV6_MEDTR Pyruvate kinase OS=Medicago truncatula GN=MTR_1g099360 PE=3 SV=1
Ca_04409	G7IDV7	0	G7IDV7_MEDTR Topoisomerase 1-associated factor OS=Medicago truncatula GN=MTR_1g099370 PE=4 SV=1
Ca_04410	B9RIP8	0	B9RIP8_RICCO Putative uncharacterized protein OS=Ricinus communis GN=RCOM_1581460 PE=4 SV=1
Ca_04411	G7IDW1	0	G7IDW1_MEDTR Cysteine-rich receptor-like protein kinase OS=Medicago truncatula GN=MTR_1g099400 PE=3 SV=1
Ca_04412	G7IDW3	1e-164	G7IDW3_MEDTR Putative uncharacterized protein OS=Medicago truncatula GN=MTR_1g099420 PE=4 SV=1
Ca_04413	B9RIQ4	0	B9RIQ4_RICCO ATP binding protein, putative OS=Ricinus communis GN=RCOM_1581520 PE=3 SV=1
Ca_04414	G7IDW9	0	G7IDW9_MEDTR Katanin p60 ATPase-containing subunit A-like protein OS=Medicago truncatula GN=MTR_1g099480 PE=3 SV=1
Ca_04415	G7IDW9	0	G7IDW9_MEDTR Katanin p60 ATPase-containing subunit A-like protein OS=Medicago truncatula GN=MTR_1g099480 PE=3 SV=1
Ca_04416	G7IDX0	4e-121	G7IDX0_MEDTR F-box protein OS=Medicago truncatula GN=MTR_1g099490 PE=4 SV=1
Ca_04417	G7IDX1	3e-109	G7IDX1_MEDTR Reticulon family protein OS=Medicago truncatula GN=MTR_1g099500 PE=4 SV=1
Ca_04418	G7IDX3	1e-106	G7IDX3_MEDTR Putative uncharacterized protein OS=Medicago truncatula GN=MTR_1g099520 PE=4 SV=1
Ca_04419	G7IDX6	1e-131	G7IDX6_MEDTR Putative uncharacterized protein OS=Medicago truncatula GN=MTR_1g099550 PE=4 SV=1
Ca_04420	G7IDX8	0	G7IDX8_MEDTR ABC transporter G family member OS=Medicago truncatula GN=MTR_1g099570 PE=3 SV=1
Ca_04421	G7IDX9	2e-158	G7IDX9_MEDTR Membrane protein, putative OS=Medicago truncatula GN=MTR_1g099580 PE=4 SV=1
Ca_04422	G7IDY0	0	G7IDY0_MEDTR Pentatricopeptide repeat-containing protein OS=Medicago truncatula GN=MTR_1g099590 PE=4 SV=1
Ca_04423	G7IDY1	4e-47	G7IDY1_MEDTR WRKY transcription factor OS=Medicago truncatula GN=MTR_1g099600 PE=4 SV=1
Ca_04424	B7FJU0	5e-131	B7FJU0_MEDTR Ornithine cyclodeaminase OS=Medicago truncatula GN=MTR_1g099620 PE=2 SV=1
Ca_04425	G7IDY4	5e-81	G7IDY4_MEDTR Putative uncharacterized protein OS=Medicago truncatula GN=MTR_1g099630 PE=4 SV=1
Ca_04426	G7IDY5	2e-33	G7IDY5_MEDTR Putative uncharacterized protein OS=Medicago truncatula GN=MTR_1g099640 PE=4 SV=1
Ca_04427	G7JKN8	2e-48	G7JKN8_MEDTR 30S ribosomal protein S17 OS=Medicago truncatula GN=MTR_4g014360 PE=3 SV=1
Ca_04428	G7JKN7	0	G7JKN7_MEDTR Leucine-rich repeat receptor-like protein kinase OS=Medicago truncatula GN=MTR_4g014350 PE=4 SV=1
Ca_04429	G7KTA0	6e-53	G7KTA0_MEDTR Receptor protein kinase-like protein OS=Medicago truncatula GN=MTR_7g070200 PE=4 SV=1
Ca_04431	G7IDZ3	1e-08	G7IDZ3_MEDTR Putative uncharacterized protein OS=Medicago truncatula GN=MTR_1g099830 PE=4 SV=1
Ca_04432	G7IDZ9	0	G7IDZ9_MEDTR Polygalacturonase-like protein OS=Medicago truncatula GN=MTR_1g100050 PE=4 SV=1
Ca_04433	G7IE02	2e-123	G7IE02_MEDTR Beta-carotene hydroxylase OS=Medicago truncatula GN=MTR_1g100070 PE=4 SV=1
Ca_04434	G7IDZ9	0	G7IDZ9_MEDTR Polygalacturonase-like protein OS=Medicago truncatula GN=MTR_1g100050 PE=4 SV=1
Ca_04435	G7IDZ9	0	G7IDZ9_MEDTR Polygalacturonase-like protein OS=Medicago truncatula GN=MTR_1g100050 PE=4 SV=1
Ca_04436	C6SZM8	5e-75	C6SZM8_SOYBN Putative uncharacterized protein OS=Glycine max PE=2 SV=1
Ca_04437	G7IE05	2e-105	G7IE05_MEDTR PPPDE peptidase domain-containing protein OS=Medicago truncatula GN=MTR_1g100100 PE=4 SV=1
Ca_04438	G7IE06	0	G7IE06_MEDTR Pto disease resistance protein OS=Medicago truncatula GN=MTR_1g100110 PE=3 SV=1
Ca_04439	G7IEM7	0	G7IEM7_MEDTR Membrane protein, putative OS=Medicago truncatula GN=MTR_1g100120 PE=4 SV=1
Ca_04440	F6H6D5	2e-38	F6H6D5_VITVI Putative uncharacterized protein OS=Vitis vinifera GN=VIT_16s0050g00980 PE=4 SV=1
Ca_04441	G7IEN1	2e-90	G7IEN1_MEDTR Putative uncharacterized protein OS=Medicago truncatula GN=MTR_1g100160 PE=4 SV=1
Ca_04442	G7L175	0	G7L175_MEDTR ATP-dependent RNA helicase dbp9 OS=Medicago truncatula GN=MTR_7g057230 PE=3 SV=1
Ca_04443	F4ZG52	0	F4ZG52_MEDTR MATE2 transporter OS=Medicago truncatula GN=MATE2 PE=2 SV=1
Ca_04444	G7IEN5	6e-70	G7IEN5_MEDTR Putative uncharacterized protein OS=Medicago truncatula GN=MTR_1g100200 PE=4 SV=1
Ca_04445	G7IEN6	0	G7IEN6_MEDTR Methyltransferase-like protein OS=Medicago truncatula GN=MTR_1g100210 PE=4 SV=1
Ca_04446	Q94G16	1e-113	Q94G16_PEA HCF106 OS=Pisum sativum GN=HCF106 PE=2 SV=1
Ca_04447	G7IEN9	0	G7IEN9_MEDTR GPN-loop GTPase OS=Medicago truncatula GN=MTR_1g100240 PE=4 SV=1
Ca_04448	G7IEP0	0	G7IEP0_MEDTR Serine/threonine protein kinase OS=Medicago truncatula GN=MTR_1g100250 PE=4 SV=1
Ca_04449	C6TCV4	2e-155	C6TCV4_SOYBN Putative uncharacterized protein OS=Glycine max PE=2 SV=1
Ca_04450	C6TJ18	3e-148	C6TJ18_SOYBN Putative uncharacterized protein OS=Glycine max PE=2 SV=1
Ca_04451	G7IES3	0	G7IES3_MEDTR Putative uncharacterized protein OS=Medicago truncatula GN=MTR_1g100810 PE=4 SV=1
Ca_04452	G7IES4	0	G7IES4_MEDTR U-box domain-containing protein OS=Medicago truncatula GN=MTR_1g100820 PE=4 SV=1
Ca_04453	G7IES8	0	G7IES8_MEDTR Putative uncharacterized protein OS=Medicago truncatula GN=MTR_1g100880 PE=4 SV=1
Ca_04454	G7IAL4	0	G7IAL4_MEDTR Calmodulin-binding heat shock protein OS=Medicago truncatula GN=MTR_1g100950 PE=4 SV=1
Ca_04455	C6TK30	3e-52	C6TK30_SOYBN 60S ribosomal protein L36 OS=Glycine max PE=3 SV=1
Ca_04456	G7IAL8	0	G7IAL8_MEDTR Putative uncharacterized protein OS=Medicago truncatula GN=MTR_1g100970 PE=4 SV=1
Ca_04457	C6T8T0	0	C6T8T0_SOYBN Putative uncharacterized protein OS=Glycine max PE=2 SV=1
Ca_04459	A5BFF3	3e-66	A5BFF3_VITVI Putative uncharacterized protein OS=Vitis vinifera GN=VITISV_037040 PE=4 SV=1
Ca_04460	G7JDY3	1e-08	G7JDY3_MEDTR Cysteine proteinase inhibitor OS=Medicago truncatula GN=MTR_4g095630 PE=4 SV=1
Ca_04461	B9T5L2	5e-41	B9T5L2_RICCO Nonsense-mediated mRNA decay protein, putative OS=Ricinus communis GN=RCOM_0241560 PE=4 SV=1
Ca_04462	G7IAM4	0	G7IAM4_MEDTR Tripeptidyl-peptidase OS=Medicago truncatula GN=MTR_1g101030 PE=4 SV=1
Ca_04463	G7IAM5	0	G7IAM5_MEDTR Cytochrome P450 OS=Medicago truncatula GN=MTR_1g101040 PE=3 SV=1
Ca_04465	G7IAM8	0	G7IAM8_MEDTR DNA-directed RNA polymerase III subunit RPC3 OS=Medicago truncatula GN=MTR_1g101100 PE=4 SV=1
Ca_04466	G7IAN1	1e-90	G7IAN1_MEDTR PAR-1a protein OS=Medicago truncatula GN=MTR_1g101120 PE=4 SV=1
Ca_04467	G7IAN2	1e-121	G7IAN2_MEDTR Tubulin beta chain OS=Medicago truncatula GN=MTR_1g101130 PE=3 SV=1
Ca_04468	G7IAN4	4e-115	G7IAN4_MEDTR Zinc finger CCHC domain-containing protein OS=Medicago truncatula GN=MTR_1g101150 PE=4 SV=1
Ca_04469	G7IAN6	2e-112	G7IAN6_MEDTR Actin depolymerizing factor OS=Medicago truncatula GN=MTR_1g101190 PE=4 SV=1
Ca_04470	B9HSW7	1e-10	B9HSW7_POPTR Predicted protein OS=Populus trichocarpa GN=POPTRDRAFT_565848 PE=4 SV=1
Ca_04471	G8A217	5e-86	G8A217_MEDTR Receptor-like protein kinase OS=Medicago truncatula GN=MTR_128s0010 PE=4 SV=1
Ca_04472	G8A219	0	G8A219_MEDTR Pentatricopeptide repeat-containing protein OS=Medicago truncatula GN=MTR_128s0013 PE=4 SV=1
Ca_04473	G8A221	7e-84	G8A221_MEDTR Low-temperature-induced 65 kDa protein OS=Medicago truncatula GN=MTR_128s0015 PE=4 SV=1
Ca_04474	G8A213	0	G8A213_MEDTR Hyaluronan mediated motility receptor-like protein OS=Medicago truncatula GN=MTR_128s0006 PE=4 SV=1
Ca_04475	B7FIG9	8e-109	B7FIG9_MEDTR Cytochrome b reductase OS=Medicago truncatula GN=MTR_128s0004 PE=2 SV=1
Ca_04476	G8A207	1e-69	G8A207_MEDTR Remorin OS=Medicago truncatula GN=MTR_128s0001 PE=4 SV=1
Ca_04477	F6H6Q1	9e-84	F6H6Q1_VITVI Putative uncharacterized protein OS=Vitis vinifera GN=VIT_16s0050g00070 PE=4 SV=1
Ca_04478	C6SXT8	1e-111	C6SXT8_SOYBN Putative uncharacterized protein OS=Glycine max PE=2 SV=1
Ca_04479	G7KFG1	6e-157	G7KFG1_MEDTR Homoserine kinase OS=Medicago truncatula GN=MTR_5g099180 PE=3 SV=1
Ca_04480	B9R9C8	0	B9R9C8_RICCO DNA mismatch repair protein MSH3, putative OS=Ricinus communis GN=RCOM_1496410 PE=3 SV=1
Ca_04481	B7FL38	6e-158	B7FL38_MEDTR Putative uncharacterized protein OS=Medicago truncatula PE=2 SV=1
Ca_04482	B7FKZ6	2e-98	B7FKZ6_MEDTR Putative uncharacterized protein OS=Medicago truncatula PE=2 SV=1
Ca_04483	G7KLK7	5e-26	G7KLK7_MEDTR RING-H2 finger protein ATL3B OS=Medicago truncatula GN=MTR_6g055030 PE=4 SV=1
Ca_04484	C6T194	1e-25	C6T194_SOYBN Putative uncharacterized protein OS=Glycine max PE=2 SV=1
Ca_04485	B9R9D8	7e-87	B9R9D8_RICCO 3-hexulose-6-phosphate isomerase, putative OS=Ricinus communis GN=RCOM_1496610 PE=4 SV=1
Ca_04486	A5AER3	7e-09	A5AER3_VITVI Putative uncharacterized protein OS=Vitis vinifera GN=VITISV_031603 PE=4 SV=1
Ca_04487	C6TJ73	0	C6TJ73_SOYBN Putative uncharacterized protein OS=Glycine max PE=2 SV=1
Ca_04488	E1U3C8	3e-154	E1U3C8_CICAR Heat shock transcription factor OS=Cicer arietinum GN=HSFB2 PE=3 SV=1
Ca_04489	B9R9E2	0	B9R9E2_RICCO Leucine-rich repeat receptor protein kinase exs, putative OS=Ricinus communis GN=RCOM_1496650 PE=3 SV=1
Ca_04490	D7TMU6	0	D7TMU6_VITVI Putative uncharacterized protein OS=Vitis vinifera GN=VIT_16s0100g00690 PE=4 SV=1
Ca_04491	G7IAP3	0	G7IAP3_MEDTR Homeodomain protein (HB2) OS=Medicago truncatula GN=MTR_1g101280 PE=3 SV=1
Ca_04492	B9ID63	3e-116	B9ID63_POPTR Predicted protein OS=Populus trichocarpa GN=POPTRDRAFT_824920 PE=4 SV=1
Ca_04493	G7IAP8	2e-144	G7IAP8_MEDTR Putative uncharacterized protein OS=Medicago truncatula GN=MTR_1g101330 PE=4 SV=1
Ca_04494	G7IAQ0	4e-29	G7IAQ0_MEDTR Tapetum-specific protein A9 OS=Medicago truncatula GN=MTR_1g101360 PE=4 SV=1
Ca_04495	G7IAQ1	0	G7IAQ1_MEDTR Putative uncharacterized protein OS=Medicago truncatula GN=MTR_1g101370 PE=4 SV=1
Ca_04496	G7IAQ2	6e-139	G7IAQ2_MEDTR F-box family protein OS=Medicago truncatula GN=MTR_1g101390 PE=4 SV=1
Ca_04497	G7IAQ3	1e-155	G7IAQ3_MEDTR Dihydrodipicolinate reductase OS=Medicago truncatula GN=MTR_1g101400 PE=4 SV=1
Ca_04498	Q2PER1	6e-149	Q2PER1_TRIPR Putative uncharacterized protein OS=Trifolium pratense PE=2 SV=1
Ca_04499	G7IAR1	0	G7IAR1_MEDTR Multidrug and toxin extrusion protein OS=Medicago truncatula GN=MTR_1g101500 PE=4 SV=1
Ca_04500	G7IAR3	0	G7IAR3_MEDTR Arginine/serine-rich-splicing factor RSP40 OS=Medicago truncatula GN=MTR_1g101520 PE=4 SV=1
Ca_04501	G7IAR4	5e-118	G7IAR4_MEDTR TraB domain-containing protein OS=Medicago truncatula GN=MTR_1g101540 PE=4 SV=1
Ca_04502	G7IAR4	2e-59	G7IAR4_MEDTR TraB domain-containing protein OS=Medicago truncatula GN=MTR_1g101540 PE=4 SV=1
Ca_04503	G7IBZ9	4e-52	G7IBZ9_MEDTR Ethylene-responsive transcription factor ERF026 OS=Medicago truncatula GN=MTR_1g101550 PE=4 SV=1
Ca_04504	E1AXT3	5e-85	E1AXT3_MEDTR CRT/DRE binding factor 4 OS=Medicago truncatula PE=2 SV=1
Ca_04505	G7IC05	0	G7IC05_MEDTR Valyl-tRNA synthetase OS=Medicago truncatula GN=MTR_1g101620 PE=3 SV=1
Ca_04506	G7IC06	0	G7IC06_MEDTR Calcium-dependent protein kinase OS=Medicago truncatula GN=MTR_1g101630 PE=4 SV=1
Ca_04507	G7IC10	1e-38	G7IC10_MEDTR Putative uncharacterized protein OS=Medicago truncatula GN=MTR_1g101680 PE=4 SV=1
Ca_04508	G7IC17	0	G7IC17_MEDTR Choline dehydrogenase OS=Medicago truncatula GN=MTR_1g101770 PE=3 SV=1
Ca_04509	G7IC19	0	G7IC19_MEDTR Molybdenum cofactor sulfurase OS=Medicago truncatula GN=MTR_1g101790 PE=3 SV=1
Ca_04510	Q2HTA0	1e-08	Q2HTA0_MEDTR IMP dehydrogenase/GMP reductase, related OS=Medicago truncatula GN=MtrDRAFT_AC150776g6v2 PE=4 SV=1
Ca_04511	G7IC21	6e-46	G7IC21_MEDTR TCP family transcription factor OS=Medicago truncatula GN=MTR_1g101810 PE=4 SV=1
Ca_04512	G7IC23	2e-171	G7IC23_MEDTR Peroxidase OS=Medicago truncatula GN=MTR_1g101830 PE=3 SV=1
Ca_04513	C6T2T3	5e-105	C6T2T3_SOYBN Putative uncharacterized protein OS=Glycine max PE=2 SV=1
Ca_04514	B9H893	2e-15	B9H893_POPTR Predicted protein OS=Populus trichocarpa GN=POPTRDRAFT_761213 PE=4 SV=1
Ca_04515	G7IC30	0	G7IC30_MEDTR Putative uncharacterized protein OS=Medicago truncatula GN=MTR_1g101910 PE=4 SV=1
Ca_04516	D7T1T6	3e-83	D7T1T6_VITVI Putative uncharacterized protein OS=Vitis vinifera GN=VIT_16s0022g02350 PE=4 SV=1
Ca_04517	G7IC33	1e-176	G7IC33_MEDTR Fructokinase OS=Medicago truncatula GN=MTR_1g101950 PE=3 SV=1
Ca_04518	Q56NI6	4e-105	Q56NI6_PEA MADS box protein M3 OS=Pisum sativum PE=2 SV=1
Ca_04519	G7IC37	0	G7IC37_MEDTR DUF246 domain-containing protein OS=Medicago truncatula GN=MTR_1g101990 PE=4 SV=1
Ca_04520	G7IC40	0	G7IC40_MEDTR Phosphoglucomutase OS=Medicago truncatula GN=MTR_1g102010 PE=3 SV=1
Ca_04521	B7FIM8	0	B7FIM8_MEDTR Putative uncharacterized protein OS=Medicago truncatula PE=2 SV=1
Ca_04523	G7IC52	3e-141	G7IC52_MEDTR CXE carboxylesterase OS=Medicago truncatula GN=MTR_1g102160 PE=4 SV=1
Ca_04524	G7ID32	2e-149	G7ID32_MEDTR CXE carboxylesterase OS=Medicago truncatula GN=MTR_1g102170 PE=4 SV=1
Ca_04525	G7ID34	1e-154	G7ID34_MEDTR Somatic embryogenesis receptor kinase OS=Medicago truncatula GN=MTR_1g102190 PE=3 SV=1
Ca_04526	G7ID49	1e-53	G7ID49_MEDTR Transcription factor bHLH36 OS=Medicago truncatula GN=MTR_1g102370 PE=4 SV=1
Ca_04527	Q2HTA0	1e-53	Q2HTA0_MEDTR IMP dehydrogenase/GMP reductase, related OS=Medicago truncatula GN=MtrDRAFT_AC150776g6v2 PE=4 SV=1
Ca_04528	G7ID48	0	G7ID48_MEDTR Mitogen-activated protein kinase OS=Medicago truncatula GN=MTR_1g102360 PE=4 SV=1
Ca_04529	G7ID47	0	G7ID47_MEDTR Subtilisin-like protease OS=Medicago truncatula GN=MTR_1g102350 PE=4 SV=1
Ca_04530	G7ID47	0	G7ID47_MEDTR Subtilisin-like protease OS=Medicago truncatula GN=MTR_1g102350 PE=4 SV=1
Ca_04531	G7ID43	3e-128	G7ID43_MEDTR 3-ketoacyl-CoA synthase OS=Medicago truncatula GN=MTR_1g102290 PE=3 SV=1
Ca_04533	G7ID38	0	G7ID38_MEDTR Alpha-L-fucosidase OS=Medicago truncatula GN=MTR_1g102230 PE=4 SV=1
Ca_04534	G7ID37	0	G7ID37_MEDTR Cytochrome P450 monooxygenase CYP704G9 OS=Medicago truncatula GN=MTR_1g102220 PE=3 SV=1
Ca_04535	G7ID52	0	G7ID52_MEDTR DEAD-box ATP-dependent RNA helicase OS=Medicago truncatula GN=MTR_1g102410 PE=3 SV=1
Ca_04536	G7ID53	5e-87	G7ID53_MEDTR Embryo-specific protein OS=Medicago truncatula GN=MTR_1g102420 PE=4 SV=1
Ca_04537	G7ID54	0	G7ID54_MEDTR DEAD-box ATP-dependent RNA helicase OS=Medicago truncatula GN=MTR_1g102430 PE=4 SV=1
Ca_04538	C6TET2	3e-97	C6TET2_SOYBN Putative uncharacterized protein OS=Glycine max PE=2 SV=1
Ca_04539	C6ZRW6	0	C6ZRW6_SOYBN ERECTA-like kinase OS=Glycine max PE=2 SV=1
Ca_04540	C6THV4	6e-52	C6THV4_SOYBN Putative uncharacterized protein OS=Glycine max PE=2 SV=1
Ca_04541	C6T5Q0	2e-97	C6T5Q0_SOYBN Putative uncharacterized protein OS=Glycine max PE=2 SV=1
Ca_04542	B7FHX4	0	B7FHX4_MEDTR Putative uncharacterized protein OS=Medicago truncatula PE=2 SV=1
Ca_04543	B9RTJ3	8e-169	B9RTJ3_RICCO Meiotic recombination protein dmc1, putative OS=Ricinus communis GN=RCOM_0910960 PE=3 SV=1
Ca_04544	F6HR51	3e-100	F6HR51_VITVI Putative uncharacterized protein OS=Vitis vinifera GN=VIT_08s0040g01420 PE=4 SV=1
Ca_04545	B9HKB5	0	B9HKB5_POPTR Argonaute protein group OS=Populus trichocarpa GN=AGO906 PE=4 SV=1
Ca_04546	C6T2Q6	4e-128	C6T2Q6_SOYBN Putative uncharacterized protein OS=Glycine max PE=2 SV=1
Ca_04547	F6HE30	1e-139	F6HE30_VITVI Putative uncharacterized protein OS=Vitis vinifera GN=VIT_05s0020g00560 PE=4 SV=1
Ca_04548	F6HR51	1e-99	F6HR51_VITVI Putative uncharacterized protein OS=Vitis vinifera GN=VIT_08s0040g01420 PE=4 SV=1
Ca_04549	F6HE30	0	F6HE30_VITVI Putative uncharacterized protein OS=Vitis vinifera GN=VIT_05s0020g00560 PE=4 SV=1
Ca_04550	C6T0D5	1e-105	C6T0D5_SOYBN Putative uncharacterized protein OS=Glycine max PE=2 SV=1
Ca_04551	C6TAS8	2e-175	C6TAS8_SOYBN Putative uncharacterized protein OS=Glycine max PE=2 SV=1
Ca_04552	Q94F86	1e-73	Q94F86_MEDSA Early light inducible protein OS=Medicago sativa PE=2 SV=1
Ca_04553	D7T740	0	D7T740_VITVI Putative uncharacterized protein OS=Vitis vinifera GN=VIT_05s0020g04100 PE=4 SV=1
Ca_04554	F6HDT8	6e-30	F6HDT8_VITVI Putative uncharacterized protein OS=Vitis vinifera GN=VIT_05s0020g04090 PE=3 SV=1
Ca_04555	C6SXQ5	2e-103	C6SXQ5_SOYBN Putative uncharacterized protein OS=Glycine max PE=2 SV=1
Ca_04556	C6T7X9	1e-148	C6T7X9_SOYBN Putative uncharacterized protein OS=Glycine max PE=2 SV=1
Ca_04557	C6T2B4	9e-92	C6T2B4_SOYBN Putative uncharacterized protein (Fragment) OS=Glycine max PE=2 SV=1
Ca_04558	B7FN69	5e-110	B7FN69_MEDTR Putative uncharacterized protein OS=Medicago truncatula PE=2 SV=1
Ca_04559	B9RTK3	2e-27	B9RTK3_RICCO Putative uncharacterized protein OS=Ricinus communis GN=RCOM_0911080 PE=4 SV=1
Ca_04560	B9HUR4	5e-169	B9HUR4_POPTR Predicted protein OS=Populus trichocarpa GN=POPTRDRAFT_1090203 PE=4 SV=1
Ca_04561	B7FF93	7e-68	B7FF93_MEDTR Putative uncharacterized protein OS=Medicago truncatula PE=2 SV=1
Ca_04562	Q2HU08	1e-79	Q2HU08_MEDTR Polyprotein-like, putative OS=Medicago truncatula GN=MtrDRAFT_AC149491g18v2 PE=4 SV=1
Ca_04563	F6HDT4	1e-116	F6HDT4_VITVI Putative uncharacterized protein OS=Vitis vinifera GN=VIT_05s0020g03980 PE=4 SV=1
Ca_04564	C6T8H3	3e-155	C6T8H3_SOYBN Putative uncharacterized protein OS=Glycine max PE=2 SV=1
Ca_04565	C6TLT3	2e-140	C6TLT3_SOYBN Putative uncharacterized protein OS=Glycine max PE=2 SV=1
Ca_04566	G7K3P8	0	G7K3P8_MEDTR N-acetyltransferase, putative OS=Medicago truncatula GN=MTR_5g006520 PE=4 SV=1
Ca_04567	G7K3Q2	5e-176	G7K3Q2_MEDTR Kinase-like protein OS=Medicago truncatula GN=MTR_5g006560 PE=4 SV=1
Ca_04568	C6TII2	3e-165	C6TII2_SOYBN Putative uncharacterized protein OS=Glycine max PE=2 SV=1
Ca_04569	G7K3S6	0	G7K3S6_MEDTR Type I inositol-1,4,5-trisphosphate 5-phosphatase CVP2 OS=Medicago truncatula GN=MTR_5g006820 PE=4 SV=1
Ca_04570	Q41674	6e-173	Q41674_VICNA Convicilin (Precursor) OS=Vicia narbonensis PE=2 SV=1
Ca_04571	G7KV74	3e-53	G7KV74_MEDTR LisH domain and HEAT repeat-containing protein OS=Medicago truncatula GN=MTR_7g082650 PE=4 SV=1
Ca_04572	Q9M3X6	0	Q9M3X6_PEA Convicilin (Precursor) OS=Pisum sativum GN=cvc PE=2 SV=1
Ca_04574	G7K519	3e-53	G7K519_MEDTR Putative uncharacterized protein OS=Medicago truncatula GN=MTR_5g006940 PE=4 SV=1
Ca_04575	B7FGM2	3e-44	B7FGM2_MEDTR Putative uncharacterized protein OS=Medicago truncatula PE=2 SV=1
Ca_04576	C6T9J3	6e-71	C6T9J3_SOYBN Putative uncharacterized protein (Fragment) OS=Glycine max PE=2 SV=1
Ca_04577	B9HUU6	0	B9HUU6_POPTR Predicted protein OS=Populus trichocarpa GN=POPTRDRAFT_880835 PE=4 SV=1
Ca_04579	B7FMI8	2e-47	B7FMI8_MEDTR Putative uncharacterized protein OS=Medicago truncatula PE=2 SV=1
Ca_04580	B9HUV0	2e-91	B9HUV0_POPTR Predicted protein OS=Populus trichocarpa GN=POPTRDRAFT_566230 PE=4 SV=1
Ca_04581	B9RTQ3	3e-54	B9RTQ3_RICCO Putative uncharacterized protein OS=Ricinus communis GN=RCOM_0911890 PE=4 SV=1
Ca_04582	G7K3N6	4e-136	G7K3N6_MEDTR Calmodulin protein kinase OS=Medicago truncatula GN=MTR_5g006390 PE=4 SV=1
Ca_04583	Q2Q4X9	4e-125	Q2Q4X9_MEDTR Seed maturation protein OS=Medicago truncatula GN=PM25 PE=2 SV=1
Ca_04584	A5AV44	8e-34	A5AV44_VITVI Putative uncharacterized protein OS=Vitis vinifera GN=VITISV_037456 PE=4 SV=1
Ca_04585	G7K7Q4	0	G7K7Q4_MEDTR Pentatricopeptide repeat-containing protein OS=Medicago truncatula GN=MTR_5g088310 PE=4 SV=1
Ca_04586	G7IA00	0	G7IA00_MEDTR Cytochrome P450 monooxygenase OS=Medicago truncatula GN=MTR_1g031700 PE=3 SV=1
Ca_04587	G7IA00	0	G7IA00_MEDTR Cytochrome P450 monooxygenase OS=Medicago truncatula GN=MTR_1g031700 PE=3 SV=1
Ca_04588	Q8W1A0	3e-159	Q8W1A0_SOYBN Cysteine synthase OS=Glycine max PE=2 SV=1
Ca_04589	B9RTR7	0	B9RTR7_RICCO Protein FRIGIDA, putative OS=Ricinus communis GN=RCOM_0912030 PE=4 SV=1
Ca_04590	F6HDQ3	7e-46	F6HDQ3_VITVI Putative uncharacterized protein OS=Vitis vinifera GN=VIT_05s0020g03460 PE=4 SV=1
Ca_04591	F6HDQ3	7e-90	F6HDQ3_VITVI Putative uncharacterized protein OS=Vitis vinifera GN=VIT_05s0020g03460 PE=4 SV=1
Ca_04592	D7MUD1	5e-79	D7MUD1_ARALL Putative uncharacterized protein OS=Arabidopsis lyrata subsp. lyrata GN=ARALYDRAFT_918614 PE=4 SV=1
Ca_04593	A9PEX7	8e-45	A9PEX7_POPTR Putative uncharacterized protein OS=Populus trichocarpa PE=2 SV=1
Ca_04594	D7T6Y0	1e-64	D7T6Y0_VITVI Putative uncharacterized protein OS=Vitis vinifera GN=VIT_05s0020g03440 PE=4 SV=1
Ca_04595	C6T988	4e-128	C6T988_SOYBN Imidazoleglycerol-phosphate dehydratase OS=Glycine max PE=2 SV=1
Ca_04596	B9RTS1	0	B9RTS1_RICCO Putative uncharacterized protein OS=Ricinus communis GN=RCOM_0912170 PE=4 SV=1
Ca_04597	G7LF85	7e-09	G7LF85_MEDTR Putative uncharacterized protein OS=Medicago truncatula GN=MTR_8g038200 PE=4 SV=1
Ca_04598	F6H4P3	0	F6H4P3_VITVI Putative uncharacterized protein OS=Vitis vinifera GN=VIT_07s0031g01340 PE=4 SV=1
Ca_04599	C0M0P3	0	C0M0P3_SOYBN With no lysine kinase OS=Glycine max GN=WNK2 PE=2 SV=1
Ca_04600	D7TMF4	6e-118	D7TMF4_VITVI Putative uncharacterized protein OS=Vitis vinifera GN=VIT_13s0019g03590 PE=3 SV=1
Ca_04601	G7ID60	1e-122	G7ID60_MEDTR 5'-nucleotidase surE OS=Medicago truncatula GN=MTR_1g104500 PE=3 SV=1
Ca_04602	G7ID63	0	G7ID63_MEDTR Random slug protein OS=Medicago truncatula GN=MTR_1g104540 PE=4 SV=1
Ca_04603	G7ID64	0	G7ID64_MEDTR Amine oxidase OS=Medicago truncatula GN=MTR_1g104550 PE=3 SV=1
Ca_04604	G7ID65	0	G7ID65_MEDTR Amine oxidase OS=Medicago truncatula GN=MTR_1g104590 PE=3 SV=1
Ca_04605	B7FKK9	3e-131	B7FKK9_MEDTR Phosphate metabolism protein OS=Medicago truncatula GN=MTR_1g104610 PE=2 SV=1
Ca_04606	G7ID71	0	G7ID71_MEDTR Lipoxygenase OS=Medicago truncatula GN=MTR_1g104650 PE=3 SV=1
Ca_04607	G7ID72	0	G7ID72_MEDTR Transmembrane protein OS=Medicago truncatula GN=MTR_1g104680 PE=4 SV=1
Ca_04608	G7ID76	0	G7ID76_MEDTR Protein TIME FOR COFFEE OS=Medicago truncatula GN=MTR_1g104710 PE=4 SV=1
Ca_04609	G7ID80	0	G7ID80_MEDTR Hexose transporter OS=Medicago truncatula GN=MTR_1g104770 PE=3 SV=1
Ca_04610	G7ID81	0	G7ID81_MEDTR Hexose transporter OS=Medicago truncatula GN=MTR_1g104780 PE=3 SV=1
Ca_04611	G7ID83	3e-75	G7ID83_MEDTR Blue copper protein OS=Medicago truncatula GN=MTR_1g104800 PE=4 SV=1
Ca_04612	G7ID84	0	G7ID84_MEDTR Annotation was added to scaffolds in November 2011 Long chain fatty acid-CoA ligase OS=Medicago truncatula GN=MTR_1g104810 PE=4 SV=1
Ca_04613	Q6EEW1	3e-140	Q6EEW1_MEDTR Cyclin T1 OS=Medicago truncatula PE=2 SV=1
Ca_04614	G7IE11	2e-94	G7IE11_MEDTR Putative uncharacterized protein OS=Medicago truncatula GN=MTR_1g104840 PE=4 SV=1
Ca_04615	G7IE12	0	G7IE12_MEDTR Receptor-like protein kinase OS=Medicago truncatula GN=MTR_1g104850 PE=4 SV=1
Ca_04616	G7IE13	0	G7IE13_MEDTR Speckle-type POZ protein-like protein OS=Medicago truncatula GN=MTR_1g104870 PE=4 SV=1
Ca_04617	G7IE14	0	G7IE14_MEDTR Alpha-1,3-mannosyltransferase ALG2 OS=Medicago truncatula GN=MTR_1g104880 PE=4 SV=1
Ca_04618	G7IE16	0	G7IE16_MEDTR Cysteine-rich receptor-like protein kinase OS=Medicago truncatula GN=MTR_1g104890 PE=3 SV=1
Ca_04619	G7IE19	8e-126	G7IE19_MEDTR Paired amphipathic helix protein Sin3 OS=Medicago truncatula GN=MTR_1g104930 PE=4 SV=1
Ca_04620	G7IE27	7e-155	G7IE27_MEDTR Hormone-sensitive lipase OS=Medicago truncatula GN=MTR_1g105020 PE=4 SV=1
Ca_04621	G7IE29	0	G7IE29_MEDTR Ran GTPase-activating protein OS=Medicago truncatula GN=MTR_1g105040 PE=4 SV=1
Ca_04622	G7IE30	0	G7IE30_MEDTR Chromatin remodeling complex subunit OS=Medicago truncatula GN=MTR_1g105050 PE=4 SV=1
Ca_04623	C6TDB0	4e-145	C6TDB0_SOYBN Putative uncharacterized protein OS=Glycine max PE=2 SV=1
Ca_04624	G7IE53	2e-101	G7IE53_MEDTR Putative uncharacterized protein OS=Medicago truncatula GN=MTR_1g105360 PE=4 SV=1
Ca_04625	D6N3H1	2e-34	D6N3H1_GOSHI Thiazole biosynthetic enzyme OS=Gossypium hirsutum PE=2 SV=1
Ca_04626	G7IE47	0	G7IE47_MEDTR Mitogen-activated protein kinase kinase kinase OS=Medicago truncatula GN=MTR_1g105290 PE=4 SV=1
Ca_04627	B9HV91	4e-130	B9HV91_POPTR Predicted protein OS=Populus trichocarpa GN=POPTRDRAFT_821998 PE=3 SV=1
Ca_04628	C6SVE6	1e-83	C6SVE6_SOYBN Putative uncharacterized protein OS=Glycine max PE=2 SV=1
Ca_04629	E0CVM0	0	E0CVM0_VITVI Putative uncharacterized protein OS=Vitis vinifera GN=VIT_10s0116g00680 PE=3 SV=1
Ca_04630	E0CVL8	9e-29	E0CVL8_VITVI Putative uncharacterized protein OS=Vitis vinifera GN=VIT_10s0116g00600 PE=4 SV=1
Ca_04631	B9GLS3	8e-89	B9GLS3_POPTR Predicted protein OS=Populus trichocarpa GN=POPTRDRAFT_814798 PE=4 SV=1
Ca_04632	C6TGG0	9e-151	C6TGG0_SOYBN Putative uncharacterized protein OS=Glycine max PE=2 SV=1
Ca_04633	B9HZL1	2e-160	B9HZL1_POPTR Predicted protein OS=Populus trichocarpa GN=POPTRDRAFT_568201 PE=4 SV=1
Ca_04634	C6TH50	6e-160	C6TH50_SOYBN Putative uncharacterized protein OS=Glycine max PE=2 SV=1
Ca_04635	C6SZD4	5e-47	C6SZD4_SOYBN Putative uncharacterized protein OS=Glycine max PE=4 SV=1
Ca_04636	G7LI77	0	G7LI77_MEDTR Ubiquitin OS=Medicago truncatula GN=MTR_8g018230 PE=4 SV=1
Ca_04637	Q9SLS0	4e-67	Q9SLS0_SOYBN Thiamin biosynthetic enzyme OS=Glycine max GN=SG-05 PE=4 SV=1
Ca_04638	G7J6Q8	3e-07	G7J6Q8_MEDTR Putative uncharacterized protein OS=Medicago truncatula GN=MTR_3g080180 PE=4 SV=1
Ca_04639	G7J6Q8	2e-13	G7J6Q8_MEDTR Putative uncharacterized protein OS=Medicago truncatula GN=MTR_3g080180 PE=4 SV=1
Ca_04640	B9RXR6	4e-29	B9RXR6_RICCO Ubiquitin, putative OS=Ricinus communis GN=RCOM_0905760 PE=4 SV=1
Ca_04641	C6TNZ0	6e-150	C6TNZ0_SOYBN Putative uncharacterized protein OS=Glycine max PE=2 SV=1
Ca_04642	A9QNE4	4e-179	A9QNE4_SOYBN Pyruvate orthophosphate dikinase regulatory protein OS=Glycine max PE=2 SV=1
Ca_04643	B9H1I1	2e-71	B9H1I1_POPTR Predicted protein (Fragment) OS=Populus trichocarpa GN=POPTRDRAFT_196788 PE=4 SV=1
Ca_04644	Q3V7W8	8e-101	Q3V7W8_PSEMZ Thiazole biosynthetic enzyme OS=Pseudotsuga menziesii var. menziesii GN=TBE PE=4 SV=1
Ca_04645	G8A125	0	G8A125_MEDTR Cysteine-rich receptor-like protein kinase OS=Medicago truncatula GN=MTR_115s0023 PE=3 SV=1
Ca_04646	G8A125	0	G8A125_MEDTR Cysteine-rich receptor-like protein kinase OS=Medicago truncatula GN=MTR_115s0023 PE=3 SV=1
Ca_04647	G8A136	0	G8A136_MEDTR Cysteine-rich receptor-like protein kinase OS=Medicago truncatula GN=MTR_116s0060 PE=3 SV=1
Ca_04648	G8A0X6	0	G8A0X6_MEDTR Cysteine-rich receptor-like protein kinase OS=Medicago truncatula GN=MTR_115s0015 PE=3 SV=1
Ca_04649	G8A134	2e-63	G8A134_MEDTR Cysteine-rich receptor-like protein kinase OS=Medicago truncatula GN=MTR_115s0014 PE=3 SV=1
Ca_04650	B9SA39	3e-99	B9SA39_RICCO Electron transfer flavoprotein-ubiquinone oxidoreductase, putative OS=Ricinus communis GN=RCOM_0184550 PE=4 SV=1
Ca_04651	G8A134	0	G8A134_MEDTR Cysteine-rich receptor-like protein kinase OS=Medicago truncatula GN=MTR_115s0014 PE=3 SV=1
Ca_04652	G8A134	0	G8A134_MEDTR Cysteine-rich receptor-like protein kinase OS=Medicago truncatula GN=MTR_115s0014 PE=3 SV=1
Ca_04653	G8A134	0	G8A134_MEDTR Cysteine-rich receptor-like protein kinase OS=Medicago truncatula GN=MTR_115s0014 PE=3 SV=1
Ca_04655	G7KBD2	2e-166	G7KBD2_MEDTR Cysteine-rich receptor-like protein kinase OS=Medicago truncatula GN=MTR_5g065130 PE=3 SV=1
Ca_04656	G8A0T5	0	G8A0T5_MEDTR Putative uncharacterized protein OS=Medicago truncatula GN=MTR_114s0001 PE=4 SV=1
Ca_04657	F6HBP1	2e-144	F6HBP1_VITVI Putative uncharacterized protein OS=Vitis vinifera GN=VIT_03s0088g00650 PE=4 SV=1
Ca_04658	G7ZYX8	5e-66	G7ZYX8_MEDTR Myocyte-specific enhancer factor 2A OS=Medicago truncatula GN=MTR_080s0023 PE=3 SV=1
Ca_04659	G7L6X5	4e-100	G7L6X5_MEDTR MADS-box transcription factor OS=Medicago truncatula GN=MTR_8g043650 PE=3 SV=1
Ca_04660	G7L6X5	7e-94	G7L6X5_MEDTR MADS-box transcription factor OS=Medicago truncatula GN=MTR_8g043650 PE=3 SV=1
Ca_04661	G7L6X5	5e-97	G7L6X5_MEDTR MADS-box transcription factor OS=Medicago truncatula GN=MTR_8g043650 PE=3 SV=1
Ca_04662	G7L6X5	3e-84	G7L6X5_MEDTR MADS-box transcription factor OS=Medicago truncatula GN=MTR_8g043650 PE=3 SV=1
Ca_04663	G7I2H0	7e-21	G7I2H0_MEDTR TNP1 OS=Medicago truncatula GN=MTR_1g040960 PE=4 SV=1
Ca_04664	G7I2F3	3e-30	G7I2F3_MEDTR Ubiquitin-like-specific protease OS=Medicago truncatula GN=MTR_1g040750 PE=4 SV=1
Ca_04665	G7L6X5	2e-108	G7L6X5_MEDTR MADS-box transcription factor OS=Medicago truncatula GN=MTR_8g043650 PE=3 SV=1
Ca_04666	A7X680	2e-157	A7X680_SOYBN Inositol phosphate kinase OS=Glycine max GN=Itpk4 PE=2 SV=1
Ca_04667	D6N3H1	1e-104	D6N3H1_GOSHI Thiazole biosynthetic enzyme OS=Gossypium hirsutum PE=2 SV=1
Ca_04668	C6TL11	6e-180	C6TL11_SOYBN Methionine aminopeptidase OS=Glycine max PE=2 SV=1
Ca_04669	G7JLN1	2e-53	G7JLN1_MEDTR Paired amphipathic helix protein Sin3 OS=Medicago truncatula GN=MTR_4g133300 PE=4 SV=1
Ca_04670	B9T6J6	6e-10	B9T6J6_RICCO Putative uncharacterized protein OS=Ricinus communis GN=RCOM_1120160 PE=4 SV=1
Ca_04671	F6HBQ2	0	F6HBQ2_VITVI Pyruvate kinase OS=Vitis vinifera GN=VIT_03s0088g00410 PE=3 SV=1
Ca_04672	C6SWH4	9e-64	C6SWH4_SOYBN Putative uncharacterized protein OS=Glycine max PE=2 SV=1
Ca_04673	E0CNV4	7e-162	E0CNV4_VITVI Putative uncharacterized protein OS=Vitis vinifera GN=VIT_18s0001g08270 PE=4 SV=1
Ca_08402	F6I5U5	0	F6I5U5_VITVI Pyruvate kinase OS=Vitis vinifera GN=VIT_13s0074g00210 PE=3 SV=1
Ca_08403	G7I338	0	G7I338_MEDTR Putative uncharacterized protein OS=Medicago truncatula GN=MTR_1g092540 PE=4 SV=1
Ca_08404	G7K9T6	3e-110	G7K9T6_MEDTR 50S ribosomal protein L9 OS=Medicago truncatula GN=MTR_5g038540 PE=4 SV=1
Ca_08405	Q2HTA0	4e-15	Q2HTA0_MEDTR IMP dehydrogenase/GMP reductase, related OS=Medicago truncatula GN=MtrDRAFT_AC150776g6v2 PE=4 SV=1
Ca_08406	F6I5V0	0	F6I5V0_VITVI Putative uncharacterized protein OS=Vitis vinifera GN=VIT_13s0074g00300 PE=4 SV=1
Ca_08407	A9PAB2	3e-15	A9PAB2_POPTR Predicted protein OS=Populus trichocarpa GN=POPTRDRAFT_822618 PE=2 SV=1
Ca_08408	B9HL46	5e-175	B9HL46_POPTR Proline transporter OS=Populus trichocarpa GN=PtrProT5 PE=4 SV=1
Ca_08409	A5C8E8	0	A5C8E8_VITVI Putative uncharacterized protein OS=Vitis vinifera GN=VITISV_019367 PE=4 SV=1
Ca_08410	B9HI08	0	B9HI08_POPTR Predicted protein OS=Populus trichocarpa GN=POPTRDRAFT_820458 PE=4 SV=1
Ca_08411	G7I9D6	0	G7I9D6_MEDTR Threonine dehydratase biosynthetic OS=Medicago truncatula GN=MTR_1g061800 PE=4 SV=1
Ca_08412	Q2PEU4	2e-137	Q2PEU4_TRIPR Putative uncharacterized protein OS=Trifolium pratense PE=2 SV=1
Ca_08413	D7SQ25	1e-23	D7SQ25_VITVI Putative uncharacterized protein OS=Vitis vinifera GN=VIT_13s0019g01850 PE=4 SV=1
Ca_08414	F6I5V6	0	F6I5V6_VITVI Putative uncharacterized protein OS=Vitis vinifera GN=VIT_13s0074g00450 PE=4 SV=1
Ca_08415	B9SY13	3e-95	B9SY13_RICCO Transcription factor, putative OS=Ricinus communis GN=RCOM_0435770 PE=4 SV=1
Ca_08416	B9HL33	0	B9HL33_POPTR Predicted protein OS=Populus trichocarpa GN=POPTRDRAFT_765198 PE=3 SV=1
Ca_08417	B9HW02	2e-73	B9HW02_POPTR Predicted protein OS=Populus trichocarpa GN=POPTRDRAFT_1093028 PE=4 SV=1
Ca_08418	B9T5Z2	5e-103	B9T5Z2_RICCO Putative uncharacterized protein OS=Ricinus communis GN=RCOM_0152200 PE=4 SV=1
Ca_08419	B9SAM3	0	B9SAM3_RICCO Putative uncharacterized protein OS=Ricinus communis GN=RCOM_1104670 PE=4 SV=1
Ca_08420	C6TCY4	1e-133	C6TCY4_SOYBN Putative uncharacterized protein OS=Glycine max PE=2 SV=1
Ca_08421	C6TNA2	2e-74	C6TNA2_SOYBN Putative uncharacterized protein OS=Glycine max PE=2 SV=1
Ca_08422	B9T197	3e-172	B9T197_RICCO Putative uncharacterized protein OS=Ricinus communis GN=RCOM_0760530 PE=4 SV=1
Ca_08423	F6I5W5	0	F6I5W5_VITVI Putative uncharacterized protein OS=Vitis vinifera GN=VIT_13s0074g00660 PE=4 SV=1
Ca_08424	G7I346	0	G7I346_MEDTR Putative uncharacterized protein OS=Medicago truncatula GN=MTR_1g092650 PE=4 SV=1
Ca_08425	G7I348	5e-30	G7I348_MEDTR Copper chaperone OS=Medicago truncatula GN=MTR_1g092670 PE=4 SV=1
Ca_08426	G7I358	1e-151	G7I358_MEDTR GDSL esterase/lipase OS=Medicago truncatula GN=MTR_1g092760 PE=4 SV=1
Ca_08427	G7JBQ0	7e-24	G7JBQ0_MEDTR Histone acetyltransferase OS=Medicago truncatula GN=MTR_3g107960 PE=4 SV=1
Ca_08428	G7J5R6	3e-36	G7J5R6_MEDTR Histone acetyltransferase OS=Medicago truncatula GN=MTR_3g101100 PE=4 SV=1
Ca_08429	B9HVY6	3e-132	B9HVY6_POPTR Predicted protein OS=Populus trichocarpa GN=POPTRDRAFT_770816 PE=4 SV=1
Ca_08430	G7I367	0	G7I367_MEDTR R3H domain-containing protein OS=Medicago truncatula GN=MTR_1g092900 PE=4 SV=1
Ca_08431	G7I368	0	G7I368_MEDTR R3H domain-containing protein OS=Medicago truncatula GN=MTR_1g092910 PE=4 SV=1
Ca_08432	G7I369	0	G7I369_MEDTR Aspartyl aminopeptidase OS=Medicago truncatula GN=MTR_1g092920 PE=3 SV=1
Ca_08433	G7I458	0	G7I458_MEDTR Lysine/histidine transporter OS=Medicago truncatula GN=MTR_1g093020 PE=4 SV=1
Ca_08434	G7I465	3e-118	G7I465_MEDTR Two-component response regulator ARR2 OS=Medicago truncatula GN=MTR_1g093080 PE=4 SV=1
Ca_08435	D7T988	2e-84	D7T988_VITVI Putative uncharacterized protein OS=Vitis vinifera GN=VIT_01s0011g03100 PE=4 SV=1
Ca_08436	B6EBS5	0	B6EBS5_9FABA DNA-binding protein OS=Galega orientalis GN=RAV PE=2 SV=1
Ca_08437	G7JX54	0	G7JX54_MEDTR Receptor-like protein kinase OS=Medicago truncatula GN=MTR_5g053610 PE=4 SV=1
Ca_08438	Q3KN75	0	Q3KN75_MEDTR Leucanthocyanidin reductase OS=Medicago truncatula GN=lar PE=4 SV=1
Ca_08439	G7I4W9	0	G7I4W9_MEDTR Baculoviral IAP repeat-containing protein OS=Medicago truncatula GN=MTR_1g093730 PE=4 SV=1
Ca_08440	G7I4X0	7e-120	G7I4X0_MEDTR Transcription factor bHLH30 OS=Medicago truncatula GN=MTR_1g093750 PE=4 SV=1
Ca_08441	G7I4X2	2e-166	G7I4X2_MEDTR Coiled-coil domain-containing protein OS=Medicago truncatula GN=MTR_1g093770 PE=4 SV=1
Ca_08442	G7IU18	7e-67	G7IU18_MEDTR Subtilisin-like protease OS=Medicago truncatula GN=MTR_2g089860 PE=4 SV=1
Ca_08443	G7I4X9	0	G7I4X9_MEDTR Protein CHUP1 OS=Medicago truncatula GN=MTR_1g093850 PE=4 SV=1
Ca_08444	G7I4Y0	0	G7I4Y0_MEDTR LSM14-like protein OS=Medicago truncatula GN=MTR_1g093860 PE=4 SV=1
Ca_08445	G7I4Y3	0	G7I4Y3_MEDTR Piriformospora indica-insensitive protein OS=Medicago truncatula GN=MTR_1g093900 PE=4 SV=1
Ca_08446	Q6Q2Z9	0	Q6Q2Z9_SOYBN Phosphoenolpyruvate carboxylase OS=Glycine max GN=PEPC17 PE=2 SV=1
Ca_08447	G7I4Z2	0	G7I4Z2_MEDTR ABC transporter G family member OS=Medicago truncatula GN=MTR_1g093990 PE=3 SV=1
Ca_08448	B0L636	1e-22	B0L636_CICAR Putative uncharacterized protein (Fragment) OS=Cicer arietinum PE=2 SV=1
Ca_08449	G7I4Y9	5e-08	G7I4Y9_MEDTR Putative uncharacterized protein OS=Medicago truncatula GN=MTR_1g093960 PE=4 SV=1
Ca_08450	E5FHZ7	2e-82	E5FHZ7_ARAHY Late embryogenesis abundant protein group 9 protein OS=Arachis hypogaea GN=LEA9-1 PE=2 SV=1
Ca_08451	B9S7A3	4e-83	B9S7A3_RICCO Transcription factor, putative OS=Ricinus communis GN=RCOM_0775080 PE=4 SV=1
Ca_08452	D7U4U8	1e-38	D7U4U8_VITVI Putative uncharacterized protein OS=Vitis vinifera GN=VIT_03s0038g03540 PE=4 SV=1
Ca_08453	B7FHA8	4e-86	B7FHA8_MEDTR Putative uncharacterized protein OS=Medicago truncatula PE=2 SV=1
Ca_08454	C6T5G5	1e-72	C6T5G5_SOYBN Putative uncharacterized protein OS=Glycine max PE=2 SV=1
Ca_08455	B9S7A8	8e-153	B9S7A8_RICCO Zinc finger protein, putative OS=Ricinus communis GN=RCOM_0775730 PE=4 SV=1
Ca_08456	D8RUV9	4e-18	D8RUV9_SELML Putative uncharacterized protein OS=Selaginella moellendorffii GN=SELMODRAFT_442529 PE=4 SV=1
Ca_08457	O24545	0	O24545_VICSA Cysteine proteinase (Precursor) OS=Vicia sativa PE=2 SV=1
Ca_08458	B9HLG5	2e-21	B9HLG5_POPTR Predicted protein OS=Populus trichocarpa GN=POPTRDRAFT_563695 PE=4 SV=1
Ca_08459	B9HUK0	0	B9HUK0_POPTR Predicted protein OS=Populus trichocarpa GN=POPTRDRAFT_822587 PE=4 SV=1
Ca_08460	C6T236	9e-12	C6T236_SOYBN Putative uncharacterized protein OS=Glycine max PE=2 SV=1
Ca_08461	G7L937	9e-57	G7L937_MEDTR Mitochondrial ribosomal protein L43 OS=Medicago truncatula GN=MTR_8g022770 PE=4 SV=1
Ca_08462	B9T7P5	0	B9T7P5_RICCO Microtubule associated protein xmap215, putative OS=Ricinus communis GN=RCOM_0214170 PE=4 SV=1
Ca_08463	A5AF04	8e-40	A5AF04_VITVI Putative uncharacterized protein (Fragment) OS=Vitis vinifera GN=VITISV_031721 PE=4 SV=1
Ca_08464	B9HUJ6	8e-30	B9HUJ6_POPTR Predicted protein OS=Populus trichocarpa GN=POPTRDRAFT_567661 PE=4 SV=1
Ca_08465	G7I7V6	0	G7I7V6_MEDTR Glycerol-3-phosphate dehydrogenase SDP6 OS=Medicago truncatula GN=MTR_1g050720 PE=3 SV=1
Ca_08466	B9HLH3	2e-136	B9HLH3_POPTR Predicted protein OS=Populus trichocarpa GN=POPTRDRAFT_820240 PE=4 SV=1
Ca_08467	B9S0W7	0	B9S0W7_RICCO Vacuolar protein sorting, putative OS=Ricinus communis GN=RCOM_1538620 PE=4 SV=1
Ca_08468	F6HND8	0	F6HND8_VITVI Putative uncharacterized protein OS=Vitis vinifera GN=VIT_13s0019g04710 PE=4 SV=1
Ca_08469	C6T225	5e-104	C6T225_SOYBN Putative uncharacterized protein (Fragment) OS=Glycine max PE=2 SV=1
Ca_08470	G7I4Z8	5e-121	G7I4Z8_MEDTR Palmitoyltransferase ERF2 OS=Medicago truncatula GN=MTR_1g094610 PE=4 SV=1
Ca_08471	G7I4Z9	0	G7I4Z9_MEDTR Amino acid transporter OS=Medicago truncatula GN=MTR_1g094620 PE=4 SV=1
Ca_08472	G7I500	0	G7I500_MEDTR 60S ribosomal protein L4 OS=Medicago truncatula GN=MTR_1g094630 PE=4 SV=1
Ca_08473	G7I502	7e-139	G7I502_MEDTR Putative uncharacterized protein OS=Medicago truncatula GN=MTR_1g094650 PE=4 SV=1
Ca_08474	G7I505	0	G7I505_MEDTR ATPase ASNA1-like protein OS=Medicago truncatula GN=MTR_1g094680 PE=4 SV=1
Ca_08475	B7FMG1	6e-80	B7FMG1_MEDTR DNL-type zinc finger protein OS=Medicago truncatula GN=MTR_1g094720 PE=2 SV=1
Ca_08476	G7I510	2e-179	G7I510_MEDTR Cysteine-rich receptor-like protein kinase OS=Medicago truncatula GN=MTR_1g094730 PE=4 SV=1
Ca_08477	G7I511	0	G7I511_MEDTR Zinc finger protein OS=Medicago truncatula GN=MTR_1g094740 PE=4 SV=1
Ca_08478	G7I515	0	G7I515_MEDTR Phenylalanine ammonia-lyase OS=Medicago truncatula GN=MTR_1g094780 PE=3 SV=1
Ca_08479	G7I516	2e-151	G7I516_MEDTR BAHD acyltransferase OS=Medicago truncatula GN=MTR_1g094790 PE=4 SV=1
Ca_08480	G7I517	0	G7I517_MEDTR Synaptotagmin-1 OS=Medicago truncatula GN=MTR_1g094810 PE=4 SV=1
Ca_08481	G7I519	0	G7I519_MEDTR Inter-alpha-trypsin inhibitor heavy chain H3 OS=Medicago truncatula GN=MTR_1g094830 PE=4 SV=1
Ca_08482	G7I520	5e-46	G7I520_MEDTR Kinesin like protein OS=Medicago truncatula GN=MTR_1g094840 PE=4 SV=1
Ca_08483	A2Q2T1	4e-100	A2Q2T1_MEDTR Pentatricopeptide repeat-containing protein OS=Medicago truncatula GN=MTR_7g005870 PE=4 SV=1
Ca_08484	G7I521	0	G7I521_MEDTR Root phototropism protein OS=Medicago truncatula GN=MTR_1g094850 PE=4 SV=1
Ca_08485	G7I373	0	G7I373_MEDTR Dolichyl-diphosphooligosaccharide-protein glycosyltransferase subunit OS=Medicago truncatula GN=MTR_1g094870 PE=4 SV=1
Ca_08486	G7I375	0	G7I375_MEDTR Putative uncharacterized protein OS=Medicago truncatula GN=MTR_1g094890 PE=4 SV=1
Ca_08487	G7I378	1e-128	G7I378_MEDTR GATA transcription factor OS=Medicago truncatula GN=MTR_1g094930 PE=4 SV=1
Ca_08488	G7I382	0	G7I382_MEDTR Auxin response factor OS=Medicago truncatula GN=MTR_1g094960 PE=4 SV=1
Ca_08489	G7I385	0	G7I385_MEDTR Phosphoglucosamine mutase OS=Medicago truncatula GN=MTR_1g094980 PE=4 SV=1
Ca_08490	G7I390	0	G7I390_MEDTR Endoplasmic reticulum metallopeptidase OS=Medicago truncatula GN=MTR_1g095040 PE=4 SV=1
Ca_08491	B7FK88	5e-156	B7FK88_MEDTR Putative uncharacterized protein OS=Medicago truncatula PE=2 SV=1
Ca_08492	G7I399	2e-165	G7I399_MEDTR Monoglyceride lipase OS=Medicago truncatula GN=MTR_1g095110 PE=4 SV=1
Ca_08493	Q2HSV3	3e-09	Q2HSV3_MEDTR IMP dehydrogenase/GMP reductase, putative OS=Medicago truncatula GN=MtrDRAFT_AC150891g58v2 PE=4 SV=2
Ca_08494	F6HNH2	0	F6HNH2_VITVI Putative uncharacterized protein OS=Vitis vinifera GN=VIT_13s0019g04200 PE=4 SV=1
Ca_08495	Q38RG6	0	Q38RG6_SOYBN Chorismate synthase OS=Glycine max PE=2 SV=1
Ca_08496	B9HUE3	0	B9HUE3_POPTR p-aminobenzoate synthase OS=Populus trichocarpa GN=PABAS PE=4 SV=1
Ca_08497	G7I3C5	1e-54	G7I3C5_MEDTR Serotransferrin OS=Medicago truncatula GN=MTR_1g095450 PE=4 SV=1
Ca_08498	G7I9J4	0	G7I9J4_MEDTR AarF domain-containing protein kinase, putative OS=Medicago truncatula GN=MTR_1g095480 PE=4 SV=1
Ca_08499	G7I9J5	2e-167	G7I9J5_MEDTR Transmembrane protein OS=Medicago truncatula GN=MTR_1g095490 PE=4 SV=1
Ca_08500	G7I9J7	1e-91	G7I9J7_MEDTR Ubiquitin carrier protein OS=Medicago truncatula GN=MTR_1g095510 PE=3 SV=1
Ca_08501	C6TBP7	2e-146	C6TBP7_SOYBN Putative uncharacterized protein OS=Glycine max PE=2 SV=1
Ca_08502	G7I9K3	0	G7I9K3_MEDTR Serine carboxypeptidase-like protein OS=Medicago truncatula GN=MTR_1g095560 PE=4 SV=1
