# Supplementary material for: Integrated physical, genetic and genome map of chickpea (Cicer arietinum L.)
Source: Funct Integr Genomics. 2014 Mar 8;14(1):59–73. doi: 10.1007/s10142-014-0363-6 (PMC4273598; doi:10.1007/s10142-014-0363-6)
Supplement: Supplementary file 20 — List of genes in Ascochyta blight resistance QTL region (XLSX 30 kb) [file 10142_2014_363_MOESM12_ESM.xlsx]

## Sheet: Suppl. Table 4
Supplementary Table 4: List of genes in Ascochyta blight resistance QTL region
S. No.	Gene name	Uniport ID	e-value	Funtion
1	Ca_15228	G7K393	2e-59	G7K393_MEDTR Putative uncharacterized protein OS=Medicago truncatula GN=MTR_5g090740 PE=4 SV=1
2	Ca_15229	G7JML1	4e-17	G7JML1_MEDTR Putative uncharacterized protein OS=Medicago truncatula GN=MTR_4g103910 PE=4 SV=1
3	Ca_15230	G7K396	0	G7K396_MEDTR NPR1-1 protein OS=Medicago truncatula GN=MTR_5g090770 PE=4 SV=1
4	Ca_15231	C6T9N7	0	C6T9N7_SOYBN Putative uncharacterized protein OS=Glycine max PE=2 SV=1
5	Ca_15232	G7K3A2	0	G7K3A2_MEDTR Acetyltransferase, putative OS=Medicago truncatula GN=MTR_5g090830 PE=4 SV=1
6	Ca_15233	G7K3A9	2e-169	G7K3A9_MEDTR Putative uncharacterized protein OS=Medicago truncatula GN=MTR_5g090900 PE=4 SV=1
7	Ca_15234	G7K3B1	3e-107	G7K3B1_MEDTR Glutathione S-transferase OS=Medicago truncatula GN=MTR_5g090920 PE=3 SV=1
8	Ca_15235	G7K3B1	7e-101	G7K3B1_MEDTR Glutathione S-transferase OS=Medicago truncatula GN=MTR_5g090920 PE=3 SV=1
9	Ca_15236	G7K3B6	8e-133	G7K3B6_MEDTR NAC domain protein IPR003441 OS=Medicago truncatula GN=MTR_5g090970 PE=4 SV=1
10	Ca_15237	G7K3B9	0	G7K3B9_MEDTR Putative uncharacterized protein OS=Medicago truncatula GN=MTR_5g091000 PE=4 SV=1
11	Ca_15238	B9T3H3	0	B9T3H3_RICCO Putative uncharacterized protein OS=Ricinus communis GN=RCOM_1123640 PE=4 SV=1
12	Ca_15239	Q56H33	0	Q56H33_MEDTR 4-hydroxyphenylpyruvate dioxygenase OS=Medicago truncatula GN=HPD PE=2 SV=1
13	Ca_15240	G7KD26	8e-36	G7KD26_MEDTR Putative uncharacterized protein OS=Medicago truncatula GN=MTR_5g091100 PE=4 SV=1
14	Ca_15241	G7KD27	0	G7KD27_MEDTR Ribosomal RNA small subunit methyltransferase B OS=Medicago truncatula GN=MTR_5g091110 PE=4 SV=1
15	Ca_15242	G7KD30	0	G7KD30_MEDTR 60S ribosomal protein L18a OS=Medicago truncatula GN=MTR_5g091130 PE=4 SV=1
16	Ca_15243	G7KD30	2e-98	G7KD30_MEDTR 60S ribosomal protein L18a OS=Medicago truncatula GN=MTR_5g091130 PE=4 SV=1
17	Ca_15244	G7KD36	3e-72	G7KD36_MEDTR Putative uncharacterized protein OS=Medicago truncatula GN=MTR_5g091190 PE=4 SV=1
18	Ca_15245	G7KD37	0	G7KD37_MEDTR GDSL esterase/lipase OS=Medicago truncatula GN=MTR_5g091200 PE=4 SV=1
19	Ca_15246	G7KD41	0	G7KD41_MEDTR GDSL esterase/lipase OS=Medicago truncatula GN=MTR_5g091240 PE=4 SV=1
20	Ca_15247	G7KD42	0	G7KD42_MEDTR Conserved oligomeric Golgi complex subunit OS=Medicago truncatula GN=MTR_5g091250 PE=4 SV=1
21	Ca_15248	G7KD49	0	G7KD49_MEDTR Sucrose-phosphate synthase OS=Medicago truncatula GN=MTR_5g091340 PE=4 SV=1
22	Ca_15249	G7KD52	3e-150	G7KD52_MEDTR Putative uncharacterized protein OS=Medicago truncatula GN=MTR_5g091370 PE=4 SV=1
23	Ca_15250	G7KD53	0	G7KD53_MEDTR Receptor-like protein kinase OS=Medicago truncatula GN=MTR_5g091380 PE=3 SV=1
24	Ca_15251	G7KD54	2e-93	G7KD54_MEDTR WRKY transcription factor OS=Medicago truncatula GN=MTR_5g091390 PE=4 SV=1
25	Ca_15252	G7KD67	5e-118	G7KD67_MEDTR Putative uncharacterized protein OS=Medicago truncatula GN=MTR_5g091560 PE=4 SV=1
26	Ca_15253	B9T748	2e-115	B9T748_RICCO Calcium-activated outward-rectifying potassium channel, putative OS=Ricinus communis GN=RCOM_0235520 PE=4 SV=1
27	Ca_15254	G7KD68	0	G7KD68_MEDTR Putative uncharacterized protein OS=Medicago truncatula GN=MTR_5g091570 PE=4 SV=1
28	Ca_15255	G7K3C4	5e-126	G7K3C4_MEDTR Putative uncharacterized protein OS=Medicago truncatula GN=MTR_5g091630 PE=4 SV=1
29	Ca_15256	G7K3C5	0	G7K3C5_MEDTR Pentatricopeptide repeat-containing protein OS=Medicago truncatula GN=MTR_5g091640 PE=4 SV=1
30	Ca_15257	G7K3C6	1e-43	G7K3C6_MEDTR Glucan endo-1,3-beta-glucosidase-like protein OS=Medicago truncatula GN=MTR_5g091650 PE=4 SV=1
31	Ca_15258	Q2HSV3	8e-06	Q2HSV3_MEDTR IMP dehydrogenase/GMP reductase, putative OS=Medicago truncatula GN=MtrDRAFT_AC150891g58v2 PE=4 SV=2
32	Ca_15259	G7K3C7	0	G7K3C7_MEDTR ER glycerol-phosphate acyltransferase OS=Medicago truncatula GN=MTR_5g091660 PE=4 SV=1
33	Ca_15260	G7K3C9	0	G7K3C9_MEDTR Mitogen activated protein kinase 20-1 OS=Medicago truncatula GN=MTR_5g091680 PE=4 SV=1
34	Ca_15261	G7K3D0	3e-33	G7K3D0_MEDTR Putative uncharacterized protein OS=Medicago truncatula GN=MTR_5g091690 PE=4 SV=1
35	Ca_15262	G7K3D2	8e-116	G7K3D2_MEDTR Putative uncharacterized protein OS=Medicago truncatula GN=MTR_5g091710 PE=4 SV=1
36	Ca_15263	G7K3D3	3e-83	G7K3D3_MEDTR Putative uncharacterized protein OS=Medicago truncatula GN=MTR_5g091720 PE=4 SV=1
37	Ca_15264	F6HNZ6	3e-53	F6HNZ6_VITVI Putative uncharacterized protein OS=Vitis vinifera GN=VIT_12s0142g00240 PE=4 SV=1
38	Ca_15265	G7K3D8	1e-168	G7K3D8_MEDTR Putative uncharacterized protein OS=Medicago truncatula GN=MTR_5g091790 PE=4 SV=1
39	Ca_15266	B7FNC9	1e-68	B7FNC9_MEDTR HVA22-like protein f OS=Medicago truncatula GN=MTR_5g091800 PE=2 SV=1
40	Ca_15267	G7K3E0	0	G7K3E0_MEDTR Putative uncharacterized protein OS=Medicago truncatula GN=MTR_5g091810 PE=4 SV=1
41	Ca_15268	G7K3E6	0	G7K3E6_MEDTR Protein kinase family protein OS=Medicago truncatula GN=MTR_5g091880 PE=4 SV=1
42	Ca_15269	B9H0C6	7e-159	B9H0C6_POPTR Predicted protein OS=Populus trichocarpa GN=POPTRDRAFT_800704 PE=4 SV=1
43	Ca_15270	G7K3E8	9e-95	G7K3E8_MEDTR Putative uncharacterized protein OS=Medicago truncatula GN=MTR_5g091900 PE=4 SV=1
44	Ca_15271	G7K3E9	5e-158	G7K3E9_MEDTR Hexaprenyldihydroxybenzoate methyltransferase OS=Medicago truncatula GN=MTR_5g091910 PE=4 SV=1
45	Ca_15272	G7K3F0	3e-68	G7K3F0_MEDTR Alkylated DNA repair protein alkB-like protein OS=Medicago truncatula GN=MTR_5g091920 PE=4 SV=1
46	Ca_15273	G7K3F1	5e-43	G7K3F1_MEDTR Citrate synthase OS=Medicago truncatula GN=MTR_5g091930 PE=3 SV=1
47	Ca_15274	G7K3F2	0	G7K3F2_MEDTR BED finger-nbs resistance protein OS=Medicago truncatula GN=MTR_5g091950 PE=3 SV=1
48	Ca_15275	G7K2Q7	1e-110	G7K2Q7_MEDTR Putative uncharacterized protein OS=Medicago truncatula GN=MTR_5g034810 PE=4 SV=1
49	Ca_15276	G7K3F3	1e-128	G7K3F3_MEDTR Small heat shock protein C4 OS=Medicago truncatula GN=MTR_5g091960 PE=3 SV=1
50	Ca_15277	B7FK30	2e-90	B7FK30_MEDTR DNA/RNA-binding protein KIN17 OS=Medicago truncatula GN=MTR_5g092130 PE=2 SV=1
51	Ca_15278	G7KKI7	4e-08	G7KKI7_MEDTR S locus F-box protein OS=Medicago truncatula GN=MTR_6g046320 PE=4 SV=1
52	Ca_15279	B9NH61	4e-07	B9NH61_POPTR Predicted protein OS=Populus trichocarpa GN=POPTRDRAFT_790888 PE=4 SV=1
53	Ca_15280	G7K868	1e-13	G7K868_MEDTR F-box family protein OS=Medicago truncatula GN=MTR_5g027370 PE=4 SV=1
54	Ca_15281	G7K3F8	8e-91	G7K3F8_MEDTR Small nuclear ribonucleoprotein-associated protein B OS=Medicago truncatula GN=MTR_5g092010 PE=4 SV=1
55	Ca_15282	O64910	6e-101	O64910_PEA Glucose-6-phosphate/phosphate-translocator (Precursor) OS=Pisum sativum GN=GPT PE=2 SV=1
56	Ca_15283	G7K3G2	9e-82	G7K3G2_MEDTR Ras-related protein Rab-37 OS=Medicago truncatula GN=MTR_5g092060 PE=4 SV=1
57	Ca_15284	G7K3G5	8e-144	G7K3G5_MEDTR Apolipoprotein D OS=Medicago truncatula GN=MTR_5g092080 PE=4 SV=1
58	Ca_15285	G7K3G6	1e-60	G7K3G6_MEDTR Putative uncharacterized protein OS=Medicago truncatula GN=MTR_5g092090 PE=4 SV=1
59	Ca_15286	G7K3G7	0	G7K3G7_MEDTR DNA polymerase OS=Medicago truncatula GN=MTR_5g092100 PE=3 SV=1
60	Ca_15287	G7K3G8	0	G7K3G8_MEDTR Serine/threonine protein kinase OS=Medicago truncatula GN=MTR_5g092120 PE=3 SV=1
61	Ca_15288	B7FK30	0	B7FK30_MEDTR DNA/RNA-binding protein KIN17 OS=Medicago truncatula GN=MTR_5g092130 PE=2 SV=1
62	Ca_15289	G7K3H0	0	G7K3H0_MEDTR Putative uncharacterized protein OS=Medicago truncatula GN=MTR_5g092140 PE=4 SV=1
63	Ca_15290	G7K3H1	0	G7K3H1_MEDTR Taxane 13-alpha-hydroxylase OS=Medicago truncatula GN=MTR_5g092150 PE=3 SV=1
64	Ca_15291	B7FH11	6e-53	B7FH11_MEDTR Putative uncharacterized protein OS=Medicago truncatula GN=MTR_5g092160 PE=2 SV=1
65	Ca_15292	G7KEM7	7e-116	G7KEM7_MEDTR LCR-like protein OS=Medicago truncatula GN=MTR_5g097220 PE=4 SV=1
66	Ca_15294	G7K7A4	3e-36	G7K7A4_MEDTR Pectinesterase OS=Medicago truncatula GN=MTR_5g083620 PE=3 SV=1
67	Ca_10146	F6HUX2	3e-55	F6HUX2_VITVI Putative uncharacterized protein OS=Vitis vinifera GN=VIT_14s0066g00790 PE=4 SV=1
68	Ca_10147	G7K384	0	G7K384_MEDTR UDP-glucose glucosyltransferase OS=Medicago truncatula GN=MTR_5g090630 PE=3 SV=1
69	Ca_10148	A5BU47	2e-28	A5BU47_VITVI Putative uncharacterized protein OS=Vitis vinifera GN=VITISV_003642 PE=4 SV=1
70	Ca_10150	G7K378	0	G7K378_MEDTR Nodulin-related protein OS=Medicago truncatula GN=MTR_5g090570 PE=4 SV=1
71	Ca_10151	G7K374	3e-131	G7K374_MEDTR Transmembrane protein 56 OS=Medicago truncatula GN=MTR_5g090550 PE=4 SV=1
72	Ca_10152	G7K371	4e-102	G7K371_MEDTR Golgi SNAP receptor complex member OS=Medicago truncatula GN=MTR_5g090520 PE=4 SV=1
73	Ca_10153	G7KD14	0	G7KD14_MEDTR ATP-dependent RNA helicase A-like protein OS=Medicago truncatula GN=MTR_5g090430 PE=4 SV=1
74	Ca_10154	G7KD13	0	G7KD13_MEDTR WD-repeat protein-like protein OS=Medicago truncatula GN=MTR_5g090420 PE=4 SV=1
75	Ca_10155	G7KD12	9e-121	G7KD12_MEDTR Oxygen-evolving enhancer protein OS=Medicago truncatula GN=MTR_5g090410 PE=4 SV=1
76	Ca_10156	C6TD25	1e-111	C6TD25_SOYBN Putative uncharacterized protein OS=Glycine max PE=2 SV=1
77	Ca_10157	G7KD02	0	G7KD02_MEDTR Polyamine oxidase OS=Medicago truncatula GN=MTR_5g090300 PE=4 SV=1
78	Ca_10158	C9WSQ2	0	C9WSQ2_MEDTR MATE transporter OS=Medicago truncatula GN=MATE1 PE=2 SV=1
79	Ca_10159	G7KCZ1	0	G7KCZ1_MEDTR Glycoside hydrolase family 28 protein OS=Medicago truncatula GN=MTR_5g090160 PE=4 SV=1
80	Ca_10160	G7KCZ0	4e-166	G7KCZ0_MEDTR Putative uncharacterized protein OS=Medicago truncatula GN=MTR_5g090150 PE=4 SV=1
81	Ca_10161	G7KCY6	0	G7KCY6_MEDTR N-acetyl-D-glucosamine kinase OS=Medicago truncatula GN=MTR_5g090130 PE=4 SV=1
82	Ca_10162	G7KCY5	0	G7KCY5_MEDTR DEAD-box ATP-dependent RNA helicase OS=Medicago truncatula GN=MTR_5g090120 PE=4 SV=1
83	Ca_10163	G7KCY3	0	G7KCY3_MEDTR Receptor-like protein kinase OS=Medicago truncatula GN=MTR_5g090100 PE=4 SV=1
84	Ca_10164	A2Q2T1	3e-114	A2Q2T1_MEDTR Pentatricopeptide repeat-containing protein OS=Medicago truncatula GN=MTR_7g005870 PE=4 SV=1
85	Ca_10165	G7KCY2	0	G7KCY2_MEDTR Chromodomain-helicase-DNA-binding protein OS=Medicago truncatula GN=MTR_5g090090 PE=4 SV=1
86	Ca_10166	G7KCY0	0	G7KCY0_MEDTR Alanine glyoxylate aminotransferase OS=Medicago truncatula GN=MTR_5g090070 PE=3 SV=1
87	Ca_10167	G7KCX6	4e-113	G7KCX6_MEDTR Magnesium transporter NIPA2 OS=Medicago truncatula GN=MTR_5g090020 PE=4 SV=1
88	Ca_10168	B7FH42	4e-84	B7FH42_MEDTR Mitochondria fission 1 protein OS=Medicago truncatula GN=MTR_5g090010 PE=2 SV=1
89	Ca_10169	C6TMQ5	7e-56	C6TMQ5_SOYBN Putative uncharacterized protein OS=Glycine max PE=2 SV=1
90	Ca_10170	G7KCX1	0	G7KCX1_MEDTR GTP-binding protein OS=Medicago truncatula GN=MTR_5g089970 PE=4 SV=1
91	Ca_10171	G7K368	0	G7K368_MEDTR Lateral signaling target protein-like protein OS=Medicago truncatula GN=MTR_5g089900 PE=4 SV=1
92	Ca_10172	G7K365	0	G7K365_MEDTR Putative uncharacterized protein OS=Medicago truncatula GN=MTR_5g089870 PE=3 SV=1
93	Ca_10173	G7KCZ4	0	G7KCZ4_MEDTR Pentatricopeptide repeat-containing protein OS=Medicago truncatula GN=MTR_5g090210 PE=4 SV=1
94	Ca_10174	G7K362	3e-108	G7K362_MEDTR Putative uncharacterized protein OS=Medicago truncatula GN=MTR_5g089820 PE=4 SV=1
95	Ca_10175	G7K357	2e-109	G7K357_MEDTR Short internode related sequence OS=Medicago truncatula GN=MTR_5g089750 PE=4 SV=1
96	Ca_10176	A5BU47	2e-30	A5BU47_VITVI Putative uncharacterized protein OS=Vitis vinifera GN=VITISV_003642 PE=4 SV=1
97	Ca_10177	G7I2F3	5e-52	G7I2F3_MEDTR Ubiquitin-like-specific protease OS=Medicago truncatula GN=MTR_1g040750 PE=4 SV=1
98	Ca_10178	B7FIY2	2e-65	B7FIY2_MEDTR Putative uncharacterized protein OS=Medicago truncatula PE=2 SV=1
99	Ca_10179	G7K345	3e-35	G7K345_MEDTR Putative uncharacterized protein OS=Medicago truncatula GN=MTR_5g089600 PE=4 SV=1
100	Ca_10180	G7K345	1e-58	G7K345_MEDTR Putative uncharacterized protein OS=Medicago truncatula GN=MTR_5g089600 PE=4 SV=1
101	Ca_10181	G7K343	9e-10	G7K343_MEDTR Putative uncharacterized protein OS=Medicago truncatula GN=MTR_5g089580 PE=4 SV=1
102	Ca_10182	E9KID2	6e-180	E9KID2_MEDTR Root determined nodulation 1 OS=Medicago truncatula GN=RDN1 PE=2 SV=1
103	Ca_10183	G7K338	0	G7K338_MEDTR Telomerase-binding protein EST1A OS=Medicago truncatula GN=MTR_5g089510 PE=4 SV=1
104	Ca_10184	B7FGH0	2e-19	B7FGH0_MEDTR Vesicle transport protein GOT1B OS=Medicago truncatula GN=MTR_5g089500 PE=2 SV=1
105	Ca_10185	G7J0C4	4e-47	G7J0C4_MEDTR Putative uncharacterized protein OS=Medicago truncatula GN=MTR_3g009790 PE=4 SV=1
106	Ca_10186	G7IFG9	0	G7IFG9_MEDTR NB-LRR type disease resistance protein Rps1-k-2 OS=Medicago truncatula GN=MTR_2g014840 PE=4 SV=1
107	Ca_10187	G7KCV9	0	G7KCV9_MEDTR LAS1-like protein OS=Medicago truncatula GN=MTR_5g089190 PE=4 SV=1
108	Ca_10188	G7K315	0	G7K315_MEDTR Dihydropyrimidinase OS=Medicago truncatula GN=MTR_5g089280 PE=4 SV=1
109	Ca_10189	G7K316	3e-29	G7K316_MEDTR Putative uncharacterized protein OS=Medicago truncatula GN=MTR_5g089290 PE=4 SV=1
110	Ca_10190	B7FGI3	4e-65	B7FGI3_MEDTR Putative uncharacterized protein OS=Medicago truncatula PE=2 SV=1
111	Ca_10191	G7K320	0	G7K320_MEDTR Calcium dependent protein kinase OS=Medicago truncatula GN=MTR_5g089320 PE=4 SV=1
112	Ca_10192	G7K321	3e-112	G7K321_MEDTR Peptidyl-prolyl cis-trans isomerase C OS=Medicago truncatula GN=MTR_5g089330 PE=4 SV=1
113	Ca_10193	G7K322	5e-157	G7K322_MEDTR Crt-like protein OS=Medicago truncatula GN=MTR_5g089340 PE=4 SV=1
114	Ca_10194	D7SUW1	1e-112	D7SUW1_VITVI Putative uncharacterized protein OS=Vitis vinifera GN=VIT_04s0008g05650 PE=4 SV=1
115	Ca_10195	G7K326	3e-13	G7K326_MEDTR Putative uncharacterized protein OS=Medicago truncatula GN=MTR_5g089380 PE=4 SV=1
116	Ca_10196	G7K336	0	G7K336_MEDTR Rho GTPase-activating protein OS=Medicago truncatula GN=MTR_5g089490 PE=4 SV=1
117	Ca_10197	G7K336	5e-35	G7K336_MEDTR Rho GTPase-activating protein OS=Medicago truncatula GN=MTR_5g089490 PE=4 SV=1
118	Ca_10198	C6SYH7	6e-43	C6SYH7_SOYBN Putative uncharacterized protein OS=Glycine max PE=4 SV=1
119	Ca_10199	G7KCV1	1e-167	G7KCV1_MEDTR F-box family protein OS=Medicago truncatula GN=MTR_5g089110 PE=4 SV=1
120	Ca_10200	G7KCV0	3e-115	G7KCV0_MEDTR Putative uncharacterized protein OS=Medicago truncatula GN=MTR_5g089100 PE=4 SV=1
121	Ca_10201	Q2PF06	0	Q2PF06_TRIPR Putative hydroxymethylglutaryl-CoA lyase (Fragment) OS=Trifolium pratense PE=2 SV=1
122	Ca_10202	G7KCU3	7e-48	G7KCU3_MEDTR Putative uncharacterized protein OS=Medicago truncatula GN=MTR_5g089030 PE=4 SV=1
123	Ca_10203	G7KCU1	0	G7KCU1_MEDTR Proteasome-associated protein ECM29-like protein OS=Medicago truncatula GN=MTR_5g089000 PE=4 SV=1
124	Ca_10204	G7KCU0	2e-101	G7KCU0_MEDTR Early nodulin-like protein OS=Medicago truncatula GN=MTR_5g088990 PE=4 SV=1
125	Ca_10205	G7KCT9	0	G7KCT9_MEDTR Cyclin OS=Medicago truncatula GN=MTR_5g088980 PE=3 SV=1
126	Ca_10206	G7KCT0	0	G7KCT0_MEDTR Putative uncharacterized protein OS=Medicago truncatula GN=MTR_5g088860 PE=4 SV=1
127	Ca_10207	G7KCS9	3e-147	G7KCS9_MEDTR Desiccation protectant protein Lea14-like protein OS=Medicago truncatula GN=MTR_5g088850 PE=4 SV=1
128	Ca_10208	G7KZ35	0	G7KZ35_MEDTR K(+)/H(+) antiporter OS=Medicago truncatula GN=MTR_7g053000 PE=4 SV=1
129	Ca_10209	G7KCS4	0	G7KCS4_MEDTR Nuclear control of ATPase protein OS=Medicago truncatula GN=MTR_5g088780 PE=4 SV=1
130	Ca_10210	G7KCS3	5e-47	G7KCS3_MEDTR Cysteine proteinase inhibitor OS=Medicago truncatula GN=MTR_5g088770 PE=4 SV=1
131	Ca_10211	G7KCS1	0	G7KCS1_MEDTR Putative uncharacterized protein OS=Medicago truncatula GN=MTR_5g088750 PE=4 SV=1
132	Ca_10212	G7KCR9	0	G7KCR9_MEDTR Tyrosine-specific transport protein OS=Medicago truncatula GN=MTR_5g088730 PE=4 SV=1
133	Ca_10213	G7KCR6	5e-160	G7KCR6_MEDTR Thioredoxin-related protein OS=Medicago truncatula GN=MTR_5g088720 PE=4 SV=1
134	Ca_10214	B7FMR1	6e-97	B7FMR1_MEDTR Elongation factor 1-beta OS=Medicago truncatula GN=MTR_5g088660 PE=2 SV=1
135	Ca_10215	G7IBP5	2e-07	G7IBP5_MEDTR MYB family transcription factor OS=Medicago truncatula GN=MTR_1g085900 PE=4 SV=1
136	Ca_10216	G7K0M6	4e-35	G7K0M6_MEDTR Putative uncharacterized protein OS=Medicago truncatula GN=MTR_5g098470 PE=4 SV=1
137	Ca_10217	G7K7S7	6e-129	G7K7S7_MEDTR Urease accessory protein UreF OS=Medicago truncatula GN=MTR_5g088570 PE=4 SV=1
138	Ca_10218	G7K7S1	0	G7K7S1_MEDTR Pentatricopeptide repeat-containing protein OS=Medicago truncatula GN=MTR_5g088510 PE=4 SV=1
139	Ca_10219	G7K0M6	3e-64	G7K0M6_MEDTR Putative uncharacterized protein OS=Medicago truncatula GN=MTR_5g098470 PE=4 SV=1
140	Ca_10220	G7K7R3	0	G7K7R3_MEDTR Protein kinase 2B OS=Medicago truncatula GN=MTR_5g088400 PE=3 SV=1
141	Ca_10221	G7K7Q8	0	G7K7Q8_MEDTR CBL-interacting protein kinase OS=Medicago truncatula GN=MTR_5g088350 PE=4 SV=1
142	Ca_10222	G7K7Q7	0	G7K7Q7_MEDTR ABC-type transport system involved in resistance to organic solvents periplasmic component OS=Medicago truncatula GN=MTR_5g088340 PE=4 SV=1
143	Ca_10223	G7K7Q6	3e-115	G7K7Q6_MEDTR Oligoribonuclease OS=Medicago truncatula GN=MTR_5g088330 PE=4 SV=1
144	Ca_10224	G3MHB1	3e-80	G3MHB1_9ACAR Putative uncharacterized protein (Fragment) OS=Amblyomma maculatum PE=2 SV=1
145	Ca_10225	F6HUF2	1e-46	F6HUF2_VITVI Putative uncharacterized protein OS=Vitis vinifera GN=VIT_02s0025g04050 PE=4 SV=1
146	Ca_10226	D7TW43	7e-137	D7TW43_VITVI Putative uncharacterized protein OS=Vitis vinifera GN=VIT_02s0025g04070 PE=4 SV=1
147	Ca_10227	Q4VYF4	8e-151	Q4VYF4_PEA SNF1-related protein kinase regulatory beta subunit 1 OS=Pisum sativum GN=akin beta1 PE=2 SV=1
148	Ca_10228	G7K7P6	4e-116	G7K7P6_MEDTR ABSCISIC ACID-INSENSITIVE 5-like protein OS=Medicago truncatula GN=MTR_5g088230 PE=4 SV=1
149	Ca_10229	G7K7P5	2e-165	G7K7P5_MEDTR Heterogeneous nuclear ribonucleoprotein D0 OS=Medicago truncatula GN=MTR_5g088220 PE=4 SV=1
150	Ca_10230	G7K7P3	0	G7K7P3_MEDTR La-related protein OS=Medicago truncatula GN=MTR_5g088200 PE=4 SV=1
151	Ca_10231	G7K7P1	7e-53	G7K7P1_MEDTR Lamin-like protein OS=Medicago truncatula GN=MTR_5g088180 PE=4 SV=1
152	Ca_10232	G7K300	2e-78	G7K300_MEDTR Hydroxyacyl-thioester dehydratase type 2 OS=Medicago truncatula GN=MTR_5g087960 PE=4 SV=1
153	Ca_10233	G7K2Y8	0	G7K2Y8_MEDTR Protein argonaute 4 OS=Medicago truncatula GN=MTR_5g087870 PE=4 SV=1
154	Ca_10234	C6ZRZ5	6e-55	C6ZRZ5_SOYBN Leucine-rich repeat protein OS=Glycine max PE=2 SV=1
155	Ca_10235	G7K2Y3	1e-88	G7K2Y3_MEDTR AP-1 complex subunit sigma-2 OS=Medicago truncatula GN=MTR_5g087820 PE=4 SV=1
156	Ca_10236	D2CPV1	0	D2CPV1_VICFA Putative ethylene insensitive transcription factor OS=Vicia faba GN=EIN3-2 PE=2 SV=1
157	Ca_10237	G7K2X9	0	G7K2X9_MEDTR Receptor-like protein kinase BRI1-like protein OS=Medicago truncatula GN=MTR_5g087780 PE=4 SV=1
158	Ca_10238	G7K2X8	9e-98	G7K2X8_MEDTR Avr9/Cf-9 rapidly elicited protein OS=Medicago truncatula GN=MTR_5g087760 PE=4 SV=1
159	Ca_10239	B9S6N5	0	B9S6N5_RICCO Putative uncharacterized protein OS=Ricinus communis GN=RCOM_1111800 PE=4 SV=1
160	Ca_10241	G7K2X4	2e-116	G7K2X4_MEDTR Putative uncharacterized protein OS=Medicago truncatula GN=MTR_5g087720 PE=4 SV=1
161	Ca_10242	F6HGY0	0	F6HGY0_VITVI Putative uncharacterized protein OS=Vitis vinifera GN=VIT_11s0016g03010 PE=4 SV=1
162	Ca_10243	G7K2X2	0	G7K2X2_MEDTR Geranylgeranyl reductase OS=Medicago truncatula GN=MTR_5g087700 PE=4 SV=1
163	Ca_10244	G7K2X1	0	G7K2X1_MEDTR GDSL esterase/lipase OS=Medicago truncatula GN=MTR_5g087690 PE=4 SV=1
164	Ca_10245	G7K2X0	0	G7K2X0_MEDTR F-box/WD-40 repeat-containing protein OS=Medicago truncatula GN=MTR_5g087680 PE=4 SV=1
165	Ca_10246	G7K2W9	3e-150	G7K2W9_MEDTR Hyccin OS=Medicago truncatula GN=MTR_5g087660 PE=4 SV=1
166	Ca_10247	A5BK49	0	A5BK49_VITVI Putative uncharacterized protein OS=Vitis vinifera GN=VITISV_002225 PE=4 SV=1
167	Ca_10248	G7K2W6	0	G7K2W6_MEDTR UDP-glucuronosyltransferase 1-7C OS=Medicago truncatula GN=MTR_5g087620 PE=3 SV=1
168	Ca_10249	Q8GTD7	4e-179	Q8GTD7_CICAR Steroid 5-alpha reductase OS=Cicer arietinum GN=sr5a PE=2 SV=1
169	Ca_10250	G7K2W1	0	G7K2W1_MEDTR T-complex protein 1 subunit eta OS=Medicago truncatula GN=MTR_5g087560 PE=3 SV=1
170	Ca_10251	D3U313	0	D3U313_PANQU 3-hydroxy-3-methylglutaryl coenzyme A reductase OS=Panax quinquefolius GN=HMGR PE=2 SV=1
171	Ca_10252	G7KHH0	3e-162	G7KHH0_MEDTR KRR1 small subunit processome component-like protein OS=Medicago truncatula GN=MTR_5g087520 PE=4 SV=1
172	Ca_10253	G7KHH0	0	G7KHH0_MEDTR KRR1 small subunit processome component-like protein OS=Medicago truncatula GN=MTR_5g087520 PE=4 SV=1
173	Ca_10254	G7KHG8	0	G7KHG8_MEDTR Speckle-type POZ protein OS=Medicago truncatula GN=MTR_5g087500 PE=4 SV=1
174	Ca_10255	G7KHG6	1e-113	G7KHG6_MEDTR Putative uncharacterized protein OS=Medicago truncatula GN=MTR_5g087480 PE=3 SV=1
175	Ca_10256	G7KHG5	3e-92	G7KHG5_MEDTR 22.0 kDa heat shock protein OS=Medicago truncatula GN=MTR_5g087470 PE=3 SV=1
176	Ca_10257	G7KHG4	3e-50	G7KHG4_MEDTR 22.7 kDa class IV heat shock protein OS=Medicago truncatula GN=MTR_5g087450 PE=3 SV=1
177	Ca_10258	G7K7M0	4e-168	G7K7M0_MEDTR Putative uncharacterized protein OS=Medicago truncatula GN=MTR_5g086010 PE=4 SV=1
178	Ca_10259	G7KHG0	0	G7KHG0_MEDTR Aldehyde oxidase OS=Medicago truncatula GN=MTR_5g087410 PE=4 SV=1
179	Ca_10260	G7KCJ9	0	G7KCJ9_MEDTR Pentatricopeptide repeat-containing protein OS=Medicago truncatula GN=MTR_5g039700 PE=4 SV=1
180	Ca_10261	G7KHF8	0	G7KHF8_MEDTR Aldehyde oxidase OS=Medicago truncatula GN=MTR_5g087390 PE=4 SV=1
181	Ca_10262	G7KHF7	1e-62	G7KHF7_MEDTR 50S ribosomal protein L20 OS=Medicago truncatula GN=MTR_5g087380 PE=3 SV=1
182	Ca_10263	Q9SQW9	3e-32	Q9SQW9_ARATH Putative retroelement pol polyprotein OS=Arabidopsis thaliana GN=F23H6.1 PE=4 SV=1
183	Ca_10264	A2Q2C7	5e-176	A2Q2C7_MEDTR RNA-directed DNA polymerase (Reverse transcriptase); Chromo; Zinc finger, CCHC-type; Peptidase aspartic, active site; Polynucleotidyl transferase, Ribonuclease H fold OS=Medicago truncatula GN=MtrDRAFT_AC150244g37v2 PE=4 SV=1
184	Ca_10265	G7KHF4	0	G7KHF4_MEDTR Receptor-like protein kinase OS=Medicago truncatula GN=MTR_5g087350 PE=3 SV=1
185	Ca_10266	B9SUJ2	0	B9SUJ2_RICCO Structural maintenance of chromosome, putative OS=Ricinus communis GN=RCOM_0573510 PE=4 SV=1
186	Ca_10267	G7KHC0	0	G7KHC0_MEDTR Tousled-like kinase OS=Medicago truncatula GN=MTR_5g086790 PE=4 SV=1
187	Ca_10268	G7KCQ7	1e-77	G7KCQ7_MEDTR Cellular nucleic acid-binding protein OS=Medicago truncatula GN=MTR_5g086730 PE=4 SV=1
188	Ca_10269	G7I2H0	5e-19	G7I2H0_MEDTR TNP1 OS=Medicago truncatula GN=MTR_1g040960 PE=4 SV=1
189	Ca_10270	A5BU47	1e-39	A5BU47_VITVI Putative uncharacterized protein OS=Vitis vinifera GN=VITISV_003642 PE=4 SV=1
190	Ca_10271	G7KCQ5	0	G7KCQ5_MEDTR Ubiquitin carboxyl-terminal hydrolase OS=Medicago truncatula GN=MTR_5g086700 PE=4 SV=1
191	Ca_10272	G7KCP6	0	G7KCP6_MEDTR Transmembrane protein OS=Medicago truncatula GN=MTR_5g086610 PE=4 SV=1
192	Ca_10273	G7KCN9	0	G7KCN9_MEDTR Receptor-like protein kinase OS=Medicago truncatula GN=MTR_5g086530 PE=4 SV=1
193	Ca_10274	G7KCP7	3e-124	G7KCP7_MEDTR Receptor kinase OS=Medicago truncatula GN=MTR_5g086620 PE=4 SV=1
194	Ca_10275	G7KCM5	0	G7KCM5_MEDTR Ubiquitin fusion degradation protein-like protein OS=Medicago truncatula GN=MTR_5g086350 PE=4 SV=1
195	Ca_10276	Q2HTA0	4e-48	Q2HTA0_MEDTR IMP dehydrogenase/GMP reductase, related OS=Medicago truncatula GN=MtrDRAFT_AC150776g6v2 PE=4 SV=1
196	Ca_10277	G7KCM4	8e-71	G7KCM4_MEDTR Putative uncharacterized protein OS=Medicago truncatula GN=MTR_5g086340 PE=4 SV=1
197	Ca_10278	A6H2J8	0	A6H2J8_MEDTR LysM receptor kinase 3 OS=Medicago truncatula GN=lyk3 PE=3 SV=1
198	Ca_10279	G7K7M8	0	G7K7M8_MEDTR Receptor-like protein kinase OS=Medicago truncatula GN=MTR_5g086090 PE=3 SV=1
199	Ca_10280	G7K7L7	1e-114	G7K7L7_MEDTR Putative uncharacterized protein OS=Medicago truncatula GN=MTR_5g085980 PE=4 SV=1
200	Ca_10281	A9PA72	1e-25	A9PA72_POPTR Predicted protein OS=Populus trichocarpa GN=POPTRDRAFT_728586 PE=2 SV=1
201	Ca_10283	B0BLJ7	0	B0BLJ7_LOTJA CM0545.530.nc protein (Fragment) OS=Lotus japonicus GN=CM0545.530.nc PE=4 SV=1
202	Ca_10284	G7K7L5	0	G7K7L5_MEDTR Receptor kinase OS=Medicago truncatula GN=MTR_5g085970 PE=4 SV=1
203	Ca_10285	G7K7K9	4e-63	G7K7K9_MEDTR Putative uncharacterized protein OS=Medicago truncatula GN=MTR_5g085900 PE=4 SV=1
204	Ca_10286	D7SQ25	4e-28	D7SQ25_VITVI Putative uncharacterized protein OS=Vitis vinifera GN=VIT_13s0019g01850 PE=4 SV=1
205	Ca_10287	G7K7K8	0	G7K7K8_MEDTR Protein FAM91A1 OS=Medicago truncatula GN=MTR_5g085880 PE=4 SV=1
206	Ca_10288	Q9AXJ6	2e-165	Q9AXJ6_PEA Phosphatase-like protein Psc923 OS=Pisum sativum PE=2 SV=1
207	Ca_10289	A5Y4H1	1e-127	A5Y4H1_MEDTR Class I KNOX homeobox transcription factor OS=Medicago truncatula GN=KNOX6 PE=2 SV=1
208	Ca_10290	B9N772	5e-66	B9N772_POPTR Predicted protein OS=Populus trichocarpa GN=POPTRDRAFT_930196 PE=4 SV=1
209	Ca_10291	D5LQ68	0	D5LQ68_MEDTR Nitrate transporter OS=Medicago truncatula GN=MTR_5g085850 PE=2 SV=1
210	Ca_10292	G7K7K0	0	G7K7K0_MEDTR Wall-associated receptor kinase-like protein OS=Medicago truncatula GN=MTR_5g085790 PE=4 SV=1
211	Ca_10293	G7K7J7	0	G7K7J7_MEDTR Putative uncharacterized protein OS=Medicago truncatula GN=MTR_5g085780 PE=4 SV=1
212	Ca_10294	G7K4C4	7e-49	G7K4C4_MEDTR Carboxyl-terminal peptidase OS=Medicago truncatula GN=MTR_5g094280 PE=4 SV=1
213	Ca_10295	Q9ZTT3	0	Q9ZTT3_SOYBN Subtilisin-like protease C1 OS=Glycine max PE=2 SV=3
214	Ca_12417	G7IBG0	5e-07	G7IBG0_MEDTR Putative uncharacterized protein OS=Medicago truncatula GN=MTR_1g038730 PE=4 SV=1
215	Ca_12418	A5AM06	2e-21	A5AM06_VITVI Putative uncharacterized protein OS=Vitis vinifera GN=VITISV_042965 PE=4 SV=1
216	Ca_12419	G7KH30	0	G7KH30_MEDTR Putative uncharacterized protein OS=Medicago truncatula GN=MTR_5g083980 PE=4 SV=1
217	Ca_12420	G7KH28	9e-94	G7KH28_MEDTR LOB domain-containing protein OS=Medicago truncatula GN=MTR_5g083960 PE=4 SV=1
218	Ca_12421	G7KH23	0	G7KH23_MEDTR Cysteine-rich receptor-like protein kinase OS=Medicago truncatula GN=MTR_5g083910 PE=4 SV=1
219	Ca_12422	G7KH18	2e-151	G7KH18_MEDTR Peroxidase OS=Medicago truncatula GN=MTR_5g083860 PE=3 SV=1
220	Ca_12423	G7KH16	4e-33	G7KH16_MEDTR Putative uncharacterized protein OS=Medicago truncatula GN=MTR_5g083840 PE=4 SV=1
221	Ca_12424	C6T1F8	3e-33	C6T1F8_SOYBN Putative uncharacterized protein OS=Glycine max PE=4 SV=1
222	Ca_12425	G7K7C1	8e-75	G7K7C1_MEDTR Transcription factor bHLH93 OS=Medicago truncatula GN=MTR_5g083810 PE=4 SV=1
223	Ca_12426	D8SE90	1e-08	D8SE90_SELML Putative uncharacterized protein TPLc-2 OS=Selaginella moellendorffii GN=TPLc-2 PE=4 SV=1
224	Ca_12427	C6T7P0	3e-161	C6T7P0_SOYBN Putative uncharacterized protein OS=Glycine max PE=2 SV=1
225	Ca_12428	G7K7B8	0	G7K7B8_MEDTR Sodium-coupled neutral amino acid transporter OS=Medicago truncatula GN=MTR_5g083770 PE=4 SV=1
226	Ca_12429	G7K7B8	1e-37	G7K7B8_MEDTR Sodium-coupled neutral amino acid transporter OS=Medicago truncatula GN=MTR_5g083770 PE=4 SV=1
227	Ca_12430	G7K7B7	0	G7K7B7_MEDTR Amino acid transporter OS=Medicago truncatula GN=MTR_5g083760 PE=4 SV=1
228	Ca_12431	G7K7B6	8e-142	G7K7B6_MEDTR Alpha-soluble NSF attachment protein OS=Medicago truncatula GN=MTR_5g083750 PE=4 SV=1
229	Ca_12432	G7K7B5	0	G7K7B5_MEDTR Putative uncharacterized protein OS=Medicago truncatula GN=MTR_5g083740 PE=4 SV=1
230	Ca_12433	C6TLG0	2e-164	C6TLG0_SOYBN Putative uncharacterized protein OS=Glycine max PE=2 SV=1
231	Ca_12434	C6T4C9	3e-22	C6T4C9_SOYBN Putative uncharacterized protein OS=Glycine max PE=4 SV=1
232	Ca_12435	G7K7B0	2e-55	G7K7B0_MEDTR Polyadenylate-binding protein-interacting protein OS=Medicago truncatula GN=MTR_5g083690 PE=4 SV=1
233	Ca_12436	G7JPJ3	4e-23	G7JPJ3_MEDTR Putative uncharacterized protein OS=Medicago truncatula GN=MTR_4g075210 PE=4 SV=1
234	Ca_12437	G7J2F3	0	G7J2F3_MEDTR Cation proton exchanger OS=Medicago truncatula GN=MTR_3g071990 PE=4 SV=1
235	Ca_12438	G7K796	2e-136	G7K796_MEDTR Arogenate dehydrogenase OS=Medicago truncatula GN=MTR_5g083530 PE=4 SV=1
236	Ca_12439	G7K795	5e-101	G7K795_MEDTR Biotin carboxyl carrier protein of acetyl-CoA carboxylase OS=Medicago truncatula GN=MTR_5g083520 PE=4 SV=1
237	Ca_12440	G7K793	1e-148	G7K793_MEDTR Putative uncharacterized protein OS=Medicago truncatula GN=MTR_5g083500 PE=4 SV=1
238	Ca_12442	G7K792	9e-94	G7K792_MEDTR PRA1 family protein B1 OS=Medicago truncatula GN=MTR_5g083490 PE=4 SV=1
239	Ca_12443	C0SW27	0	C0SW27_SOYBN Receptor-like kinase OS=Glycine max GN=rhg1-like PE=4 SV=1
240	Ca_12444	G7K781	0	G7K781_MEDTR Sorting nexin-1 OS=Medicago truncatula GN=MTR_5g083370 PE=4 SV=1
241	Ca_12445	G7K780	0	G7K780_MEDTR Laccase OS=Medicago truncatula GN=MTR_5g083360 PE=4 SV=1
242	Ca_12446	G7K779	8e-147	G7K779_MEDTR Ethylene-responsive element binding protein OS=Medicago truncatula GN=MTR_5g083340 PE=4 SV=1
243	Ca_12447	G7K775	0	G7K775_MEDTR DNA repair and recombination protein RAD54-like protein OS=Medicago truncatula GN=MTR_5g083300 PE=4 SV=1
244	Ca_12448	G7K772	3e-92	G7K772_MEDTR Abscisic acid receptor PYL6 OS=Medicago truncatula GN=MTR_5g083270 PE=4 SV=1
245	Ca_12449	G7K771	0	G7K771_MEDTR CCP OS=Medicago truncatula GN=MTR_5g083260 PE=4 SV=1
246	Ca_12450	G7K288	1e-79	G7K288_MEDTR LOB domain-containing protein OS=Medicago truncatula GN=MTR_5g083230 PE=4 SV=1
247	Ca_12451	G7K286	7e-119	G7K286_MEDTR GMP synthase OS=Medicago truncatula GN=MTR_5g083210 PE=4 SV=1
248	Ca_12452	G7K286	5e-118	G7K286_MEDTR GMP synthase OS=Medicago truncatula GN=MTR_5g083210 PE=4 SV=1
249	Ca_12453	G7K283	3e-125	G7K283_MEDTR Ferritin OS=Medicago truncatula GN=MTR_5g083170 PE=3 SV=1
250	Ca_12454	Q8LJW0	2e-147	Q8LJW0_SOYBN 40S ribosomal S4 protein OS=Glycine max PE=2 SV=1
251	Ca_12456	G7K282	0	G7K282_MEDTR Peptide-N4-(N-acetyl-beta-glucosaminyl)asparagine amidase A OS=Medicago truncatula GN=MTR_5g083160 PE=4 SV=1
252	Ca_12457	G7K281	0	G7K281_MEDTR Putative uncharacterized protein OS=Medicago truncatula GN=MTR_5g083150 PE=4 SV=1
253	Ca_12458	G7LAY3	2e-162	G7LAY3_MEDTR Ankyrin repeat domain-containing protein OS=Medicago truncatula GN=MTR_8g056020 PE=4 SV=1
254	Ca_12459	G7K279	0	G7K279_MEDTR Double-strand-break repair protein rad21-like protein OS=Medicago truncatula GN=MTR_5g083120 PE=4 SV=1
255	Ca_12460	G7K278	1e-100	G7K278_MEDTR Putative uncharacterized protein OS=Medicago truncatula GN=MTR_5g083110 PE=4 SV=1
256	Ca_12461	G7IAB0	0	G7IAB0_MEDTR Ser-thr protein kinase OS=Medicago truncatula GN=MTR_1g084790 PE=4 SV=1
257	Ca_16895	G7K8I7	0	G7K8I7_MEDTR Putative uncharacterized protein OS=Medicago truncatula GN=MTR_5g092610 PE=4 SV=1
258	Ca_16896	G7K8I4	2e-154	G7K8I4_MEDTR Putative uncharacterized protein OS=Medicago truncatula GN=MTR_5g092580 PE=4 SV=1
259	Ca_16897	G7K8I3	0	G7K8I3_MEDTR 97 kDa heat shock protein OS=Medicago truncatula GN=MTR_5g092570 PE=3 SV=1
260	Ca_16898	G7K8I2	0	G7K8I2_MEDTR ATP-dependent RNA helicase DBP4 OS=Medicago truncatula GN=MTR_5g092560 PE=3 SV=1
261	Ca_16899	Q10E81	4e-28	Q10E81_ORYSJ Ribosomal protein S14p/S29e containing protein, expressed OS=Oryza sativa subsp. japonica GN=LOC_Os03g56234 PE=4 SV=1
262	Ca_17806	G7K7J2	0	G7K7J2_MEDTR Endoglucanase OS=Medicago truncatula GN=MTR_5g085730 PE=4 SV=1
263	Ca_17807	G7K7I9	0	G7K7I9_MEDTR DNA-directed RNA polymerase subunit beta OS=Medicago truncatula GN=MTR_5g085700 PE=3 SV=1
264	Ca_17808	G7K7I8	0	G7K7I8_MEDTR Subtilisin-like protease OS=Medicago truncatula GN=MTR_5g085690 PE=4 SV=1
265	Ca_17809	G7KW40	4e-105	G7KW40_MEDTR 50S ribosomal protein L20 OS=Medicago truncatula GN=MTR_7g083030 PE=3 SV=1
266	Ca_17810	G7L9L7	4e-79	G7L9L7_MEDTR High affinity cationic amino acid transporter OS=Medicago truncatula GN=MTR_8g089320 PE=4 SV=1
267	Ca_17811	G7KW40	3e-101	G7KW40_MEDTR 50S ribosomal protein L20 OS=Medicago truncatula GN=MTR_7g083030 PE=3 SV=1
268	Ca_17812	O23759	1e-49	O23759_CICAR Ubiquitin-like protein OS=Cicer arietinum PE=4 SV=1
269	Ca_17813	G7K7I0	0	G7K7I0_MEDTR Glucan endo-1,3-beta-glucosidase OS=Medicago truncatula GN=MTR_5g085580 PE=3 SV=1
270	Ca_17814	G7KHB0	4e-37	G7KHB0_MEDTR Putative uncharacterized protein OS=Medicago truncatula GN=MTR_5g085420 PE=4 SV=1
271	Ca_17815	B7FMU9	6e-105	B7FMU9_MEDTR Vacuolar protein sorting OS=Medicago truncatula GN=MTR_5g085380 PE=2 SV=1
272	Ca_17816	G7KHA2	0	G7KHA2_MEDTR Nuclear factor NF-kappa-B p105 subunit OS=Medicago truncatula GN=MTR_5g085340 PE=4 SV=1
273	Ca_17818	G7KHA3	0	G7KHA3_MEDTR Putative uncharacterized protein OS=Medicago truncatula GN=MTR_5g085350 PE=4 SV=1
274	Ca_17819	G7KH96	9e-113	G7KH96_MEDTR Tyrosine specific protein phosphatase family protein OS=Medicago truncatula GN=MTR_5g085300 PE=4 SV=1
275	Ca_17820	G7KH91	5e-162	G7KH91_MEDTR E3 ubiquitin-protein ligase COP1 OS=Medicago truncatula GN=MTR_5g085250 PE=4 SV=1
276	Ca_17821	G7KH91	2e-165	G7KH91_MEDTR E3 ubiquitin-protein ligase COP1 OS=Medicago truncatula GN=MTR_5g085250 PE=4 SV=1
277	Ca_17822	B9T1Y5	8e-32	B9T1Y5_RICCO Prephenate dehydratase, putative OS=Ricinus communis GN=RCOM_0624660 PE=4 SV=1
278	Ca_17823	G7KH86	0	G7KH86_MEDTR Zinc finger CCCH domain-containing protein OS=Medicago truncatula GN=MTR_5g085200 PE=4 SV=1
279	Ca_17824	C6TFQ7	7e-47	C6TFQ7_SOYBN Putative uncharacterized protein OS=Glycine max PE=2 SV=1
280	Ca_17825	G7ZZJ3	7e-74	G7ZZJ3_MEDTR E3 ubiquitin-protein ligase BRE1-like protein OS=Medicago truncatula GN=MTR_087s0035 PE=4 SV=1
281	Ca_17826	G7ZZJ3	0	G7ZZJ3_MEDTR E3 ubiquitin-protein ligase BRE1-like protein OS=Medicago truncatula GN=MTR_087s0035 PE=4 SV=1
282	Ca_17827	G7KH71	3e-52	G7KH71_MEDTR Putative uncharacterized protein OS=Medicago truncatula GN=MTR_5g084980 PE=4 SV=1
283	Ca_17828	B9SSJ7	3e-140	B9SSJ7_RICCO Triacylglycerol lipase 2, putative OS=Ricinus communis GN=RCOM_0512190 PE=4 SV=1
284	Ca_17829	G7KH66	0	G7KH66_MEDTR Protein disulfide isomerase family OS=Medicago truncatula GN=MTR_5g084930 PE=3 SV=1
285	Ca_17830	G7K7G8	0	G7K7G8_MEDTR Centromere/kinetochore protein zw10-like protein OS=Medicago truncatula GN=MTR_5g084830 PE=4 SV=1
286	Ca_17831	G7K7G6	2e-105	G7K7G6_MEDTR Putative uncharacterized protein OS=Medicago truncatula GN=MTR_5g084810 PE=4 SV=1
287	Ca_17832	G7K7G4	8e-178	G7K7G4_MEDTR GDSL esterase/lipase OS=Medicago truncatula GN=MTR_5g084790 PE=4 SV=1
288	Ca_17833	G7J0C1	2e-60	G7J0C1_MEDTR WPP domain-interacting protein OS=Medicago truncatula GN=MTR_3g009740 PE=4 SV=1
289	Ca_17834	G7K7F9	5e-27	G7K7F9_MEDTR Putative uncharacterized protein OS=Medicago truncatula GN=MTR_5g084730 PE=4 SV=1
290	Ca_17835	G7K7F8	4e-130	G7K7F8_MEDTR Protein-tyrosine-phosphatase IBR5 OS=Medicago truncatula GN=MTR_5g084720 PE=4 SV=1
291	Ca_17836	G7K7F6	9e-180	G7K7F6_MEDTR Nuclear ribonuclease Z OS=Medicago truncatula GN=MTR_5g084700 PE=4 SV=1
292	Ca_17837	G7JZ57	8e-32	G7JZ57_MEDTR Receptor-like protein kinase OS=Medicago truncatula GN=MTR_5g045910 PE=3 SV=1
293	Ca_17838	G7K7F5	5e-74	G7K7F5_MEDTR Putative uncharacterized protein OS=Medicago truncatula GN=MTR_5g084690 PE=4 SV=1
294	Ca_17839	G7K7F4	0	G7K7F4_MEDTR IQ domain-containing protein OS=Medicago truncatula GN=MTR_5g084680 PE=4 SV=1
295	Ca_17840	O81929	2e-71	O81929_CICAR Glycine-rich protein 1 (Fragment) OS=Cicer arietinum GN=grp1 PE=2 SV=2
296	Ca_17843	G7I2F3	3e-52	G7I2F3_MEDTR Ubiquitin-like-specific protease OS=Medicago truncatula GN=MTR_1g040750 PE=4 SV=1
297	Ca_17845	G7I2F3	4e-11	G7I2F3_MEDTR Ubiquitin-like-specific protease OS=Medicago truncatula GN=MTR_1g040750 PE=4 SV=1
298	Ca_17846	C7FDI5	8e-106	C7FDI5_SOYBN TNP2 OS=Glycine max PE=4 SV=1
299	Ca_17847	B9RZE7	1e-11	B9RZE7_RICCO Putative uncharacterized protein OS=Ricinus communis GN=RCOM_0938660 PE=4 SV=1
300	Ca_17848	F6PGH9	6e-16	F6PGH9_ORNAN Uncharacterized protein (Fragment) OS=Ornithorhynchus anatinus PE=4 SV=1
301	Ca_17849	C7FDI5	8e-106	C7FDI5_SOYBN TNP2 OS=Glycine max PE=4 SV=1
302	Ca_17850	A5BU47	2e-30	A5BU47_VITVI Putative uncharacterized protein OS=Vitis vinifera GN=VITISV_003642 PE=4 SV=1
303	Ca_17851	G7KVL6	5e-11	G7KVL6_MEDTR Putative uncharacterized protein OS=Medicago truncatula GN=MTR_7g005160 PE=4 SV=1
304	Ca_17854	D3G9M4	2e-20	D3G9M4_SOYBN IMP dehydrogenase/GMP reductase OS=Glycine max PE=4 SV=1
305	Ca_17855	G7KH37	1e-30	G7KH37_MEDTR Protein transport protein SEC61 gamma subunit OS=Medicago truncatula GN=MTR_5g084060 PE=4 SV=1
306	Ca_17856	G7KH34	0	G7KH34_MEDTR Indole-3-glycerol phosphate synthase OS=Medicago truncatula GN=MTR_5g084030 PE=3 SV=1
