# Supplementary material for: Integrated physical, genetic and genome map of chickpea (Cicer arietinum L.)
Source: Funct Integr Genomics. 2014 Mar 8;14(1):59–73. doi: 10.1007/s10142-014-0363-6 (PMC4273598; doi:10.1007/s10142-014-0363-6)
Supplement: Supplementary file 21 — List of genes in Fusarium wilt resistance QTL region (XLSX 12 kb) [file 10142_2014_363_MOESM13_ESM.xlsx]

## Sheet: Suppl. Table 5
Supplementary Table 5: List of genes in Fusarium wilt resistance QTL region
S. No.	Gene	UniProt ID	e-value	Function
1	Ca_17444	A5BUF0	9e-10	A5BUF0_VITVI Putative uncharacterized protein OS=Vitis vinifera GN=VITISV_040230 PE=4 SV=1
2	Ca_17445	B9SCM2	1e-19	B9SCM2_RICCO Zinc finger protein, putative OS=Ricinus communis GN=RCOM_0475580 PE=4 SV=1
3	Ca_17446	C6TL74	1e-61	C6TL74_SOYBN Putative uncharacterized protein OS=Glycine max PE=2 SV=1
4	Ca_17447	D7SN86	0	D7SN86_VITVI Putative uncharacterized protein OS=Vitis vinifera GN=VIT_06s0061g00940 PE=4 SV=1
5	Ca_17448	B9SCN8	0	B9SCN8_RICCO Eukaryotic translation initiation factor 2c, putative OS=Ricinus communis GN=RCOM_0476750 PE=4 SV=1
6	Ca_17449	G7JM88	0	G7JM88_MEDTR Pheophorbide A oxygenase OS=Medicago truncatula GN=MTR_4g057200 PE=4 SV=1
7	Ca_17450	C6T1L0	1e-78	C6T1L0_SOYBN Putative uncharacterized protein OS=Glycine max PE=2 SV=1
8	Ca_17451	G7JN94	8e-86	G7JN94_MEDTR ZPT2-11 OS=Medicago truncatula GN=MTR_4g057230 PE=4 SV=1
9	Ca_17452	Q6T624	6e-92	Q6T624_TRIPR Superoxide dismutase [Cu-Zn] OS=Trifolium pratense PE=2 SV=1
10	Ca_17453	G7JN98	2e-131	G7JN98_MEDTR BHLH transcription factor OS=Medicago truncatula GN=MTR_4g057270 PE=4 SV=1
11	Ca_17454	D3G9M4	3e-09	D3G9M4_SOYBN IMP dehydrogenase/GMP reductase OS=Glycine max PE=4 SV=1
12	Ca_17455	C6TKP0	3e-130	C6TKP0_SOYBN Putative uncharacterized protein OS=Glycine max PE=2 SV=1
13	Ca_17456	G7JNA3	0	G7JNA3_MEDTR Auxin-regulated protein OS=Medicago truncatula GN=MTR_4g057330 PE=4 SV=1
14	Ca_17457	Q2PEZ1	0	Q2PEZ1_TRIPR DNA ligase (Fragment) OS=Trifolium pratense PE=2 SV=1
15	Ca_17458	G7JNB1	1e-95	G7JNB1_MEDTR Putative uncharacterized protein OS=Medicago truncatula GN=MTR_4g057470 PE=4 SV=1
16	Ca_17459	G7KJN9	3e-06	G7KJN9_MEDTR Putative uncharacterized protein OS=Medicago truncatula GN=MTR_6g074960 PE=4 SV=1
17	Ca_17460	G7JNB6	2e-57	G7JNB6_MEDTR Putative uncharacterized protein OS=Medicago truncatula GN=MTR_4g057530 PE=4 SV=1
18	Ca_17461	B9SCJ4	9e-138	B9SCJ4_RICCO Putative uncharacterized protein OS=Ricinus communis GN=RCOM_0474390 PE=4 SV=1
19	Ca_17462	G7JNB4	0	G7JNB4_MEDTR Secondary cell wall-related glycosyltransferase family OS=Medicago truncatula GN=MTR_4g057500 PE=4 SV=1
20	Ca_17463	C6TJL7	2e-113	C6TJL7_SOYBN Putative uncharacterized protein OS=Glycine max PE=2 SV=1
21	Ca_17464	C6TGZ1	7e-109	C6TGZ1_SOYBN Putative uncharacterized protein OS=Glycine max PE=2 SV=1
22	Ca_25977	G7KYN5	1e-28	G7KYN5_MEDTR T-complex protein 1 subunit beta OS=Medicago truncatula GN=MTR_7g113470 PE=3 SV=1
23	Ca_25979	Q949L4	6e-69	Q949L4_CICAR Putative polyprotein (Fragment) OS=Cicer arietinum GN=pol PE=4 SV=1
